# Supplementary material for: Genome sequence and comparative analysis of reindeer (Rangifer tarandus) in northern Eurasia
Source: Sci Rep. 2020 Jun 2;10:8980. doi: 10.1038/s41598-020-65487-y (PMC7265531; doi:10.1038/s41598-020-65487-y)
Supplement: Supplementary file 2 — Dataset 1. [file 41598_2020_65487_MOESM2_ESM.xlsx]

## Sheet: sheet 1
List of reindeer-specific gene families
Gene family serial number	Unique Reindeer gene ID
23	XP_010996926.1 XP_010996926.1-D7
99	ENSBTAP00000014089-D48 ENSBTAP00000014089-D44 ENSP00000324740-D29 ENSBTAP00000014089-D32
236	XP_010975469.1-D4 ENSBTAP00000013198-D20
245	ENSBTAP00000053405-D6 ENSBTAP00000053405-D7
263	ENSP00000452401-D3
437	ENSBTAP00000023285-D121 ENSCAFP00000003734-D162
448	XP_010987706.1-D375
467	ENSCAFP00000020491-D10 ENSP00000232974-D354 ENSMUSP00000091286-D380 ENSBTAP00000017903-D14
490	ENSBTAP00000052067-D340 ENSBTAP00000022417-D293 ENSCAFP00000003749-D377 ENSMUSP00000130004-D148 ENSBTAP00000023285-D169 ENSCAFP00000024436-D282 ENSMUSP00000125416-D430
552	ENSBTAP00000051755-D275
566	ENSCAFP00000003734-D296
624	XP_010987706.1-D285
686	ENSBTAP00000001978-D2 ENSMUSP00000023151-D105 ENSMUSP00000062344-D398 ENSCAFP00000002435-D510 ENSBTAP00000001978-D28
764	ENSBTAP00000048980-D2 ENSMUSP00000103058-D18 ENSMUSP00000104212-D2
765	ENSMUSP00000051979-D857 ENSMUSP00000126511-D2363 ENSP00000296437-D507
775	ENSMUSP00000101263-D147
799	ENSMUSP00000104591-D757 XP_010998353.1-D458
800	ENSCAFP00000021630-D29 ENSMUSP00000041821-D27
801	XP_010981958.1-D540 XP_010984381.1-D1264 ENSMUSP00000113938-D1507
802	ENSP00000299237-D465 ENSMUSP00000072002-D2615
804	ENSBTAP00000053983-D1612
807	ENSBTAP00000014968-D545 ENSBTAP00000006843-D1190 ENSP00000232014-D119 ENSP00000330838-D483
828	XP_010981956.1-D73
866	ENSBTAP00000051806-D159 ENSP00000380394-D178 ENSBTAP00000053730-D32 ENSMUSP00000117644-D23 ENSP00000311957-D48 ENSBTAP00000053730-D35 ENSP00000311957-D135 ENSP00000311957-D79 ENSBTAP00000053730-D89 ENSBTAP00000053730-D7
867	ENSBTAP00000040579-D379 ENSCAFP00000021173-D259 ENSBTAP00000040579-D241 ENSBTAP00000040579-D373 ENSBTAP00000040579-D219 ENSCAFP00000021173-D211 ENSBTAP00000040579-D338 ENSBTAP00000040579-D240 ENSBTAP00000040579-D202 ENSBTAP00000040579-D371
940	ENSP00000402914-D5
985	ENSMUSP00000100442-D4
997	ENSCAFP00000031143
1087	ENSP00000301917
1120	XP_010989113.1-D8 XP_010989113.1-D18 XP_010989113.1-D15 XP_010986615.1-D10 ENSCAFP00000000475-D22 ENSMUSP00000048092-D30
1121	ENSBTAP00000001639-D108 ENSCAFP00000003376-D66
1182	ENSCAFP00000023112
1219	ENSP00000369344
1254	ENSP00000303149
1277	ENSBTAP00000054122-D1705
1310	ENSP00000450263-D1907 ENSBTAP00000056055-D1675 ENSBTAP00000056055-D1749 ENSBTAP00000056055-D1676
1339	XP_010998075.1-D403 XP_010998075.1-D231 XP_010998075.1-D628 XP_010998075.1-D265 XP_010998075.1-D495 XP_010998075.1-D96 XP_010998075.1-D235 XP_010998075.1-D405
1390	ENSCAFP00000011421-D1335
1464	ENSMUSP00000059489-D1535 ENSBTAP00000048882-D1462
1484	ENSMUSP00000078226-D1881
1505	ENSCAFP00000012006-D1719 ENSMUSP00000097367-D1491 ENSCAFP00000034842-D1766
1508	ENSMUSP00000088203-D457 XP_010995386.1-D1585 ENSMUSP00000128501-D925
1509	ENSCAFP00000011992-D1502 ENSMUSP00000128501-D1010
1543	ENSMUSP00000128501-D924 ENSBTAP00000054315-D1918
1552	ENSCAFP00000016890-D1429 ENSMUSP00000132837-D1569
1618	ENSBTAP00000026308-D16 ENSBTAP00000026308-D36
1641	ENSBTAP00000055684-D2
1648	XP_010997870.1-D25 XP_010997870.1-D20 XP_010997870.1-D21 XP_010997870.1-D22
1650	ENSBTAP00000012514-D36 ENSMUSP00000071798-D33
1660	ENSP00000402134-D4 XP_010976451.1-D5
1686	XP_010992303.1-D12 ENSBTAP00000016352-D10
1732	ENSBTAP00000051806-D124 ENSBTAP00000048848-D23 ENSBTAP00000048848-D110
1747	ENSBTAP00000049680-D33616 ENSBTAP00000049680-D33617
1754	ENSP00000267294
1762	ENSP00000302456
1773	ENSP00000248071
1788	ENSMUSP00000071556-D2281 ENSBTAP00000025687-D4
1790	ENSBTAP00000013106-D29 ENSBTAP00000030879-D28 ENSBTAP00000030879-D29 ENSBTAP00000030879-D30
1793	ENSCAFP00000008127-D5 ENSBTAP00000005175-D19 ENSCAFP00000008127-D71
1801	XP_010998637.1-D222 ENSMUSP00000129975-D2211
1818	ENSP00000430980-D606 XP_010987672.1-D481
1954	XP_010991972.1-D541 ENSBTAP00000054556-D1240
2074	ENSMUSP00000129460-D46 ENSMUSP00000129460-D44
2114	XP_010982930.1-D17 ENSBTAP00000025538-D9
2125	XP_010982929.1-D7 ENSBTAP00000052488-D9
2243	ENSCAFP00000010007-D17 ENSMUSP00000016511-D24
2343	ENSBTAP00000046936-D3
2528	ENSCAFP00000012349
2532	ENSBTAP00000022980-D7 ENSP00000295297-D34 ENSMUSP00000099826-D21 ENSBTAP00000017420-D20
2535	ENSMUSP00000044998-D3 ENSP00000264828-D9
2536	ENSP00000264828-D15 ENSP00000432514-D2
2539	ENSBTAP00000025788-D27 ENSCAFP00000023169-D35
2564	XP_010995717.1 ENSCAFP00000031041
2635	XP_010998113.1-D9 XP_010998113.1-D10 XP_010998113.1-D7 XP_010998113.1-D8
2649	ENSCAFP00000032629-D3 ENSP00000371197-D242
2652	ENSMUSP00000085159-D6 ENSMUSP00000092399-D10
2655	XP_010976514.1-D5 XP_010976514.1 XP_010976514.1-D3
2671	ENSP00000371197-D47
2688	ENSP00000387845-D75 ENSP00000387845-D68
2691	ENSBTAP00000014051-D2
2692	ENSP00000418240
2694	XP_010995533.1-D23 ENSMUSP00000053487-D41 XP_010995533.1-D21
2695	ENSMUSP00000117160-D13
2698	XP_010978761.1-D15
2699	XP_010978761.1-D19
2701	ENSP00000374013
2708	ENSCAFP00000031967-D5 ENSP00000374013-D11
2709	ENSCAFP00000034110-D8 ENSCAFP00000034110-D9 ENSMUSP00000075435-D3 ENSCAFP00000034110
2710	ENSBTAP00000032173-D2 ENSP00000403817-D3
2712	ENSMUSP00000111968-D475 ENSMUSP00000087407-D3
2716	ENSMUSP00000129569 XP_010978761.1-D5
2718	ENSMUSP00000117160-D27 ENSP00000353245-D25
2720	ENSMUSP00000092399-D11 ENSP00000295622-D2
2722	ENSCAFP00000013402-D3
2723	ENSP00000371197-D166
2731	ENSP00000371197-D114
2733	ENSP00000371197-D171
2742	ENSMUSP00000117160-D25 XP_010995533.1-D20
2747	ENSP00000357753-D5 ENSMUSP00000098436-D4 ENSP00000353245-D4
2748	ENSCAFP00000020009-D4 ENSCAFP00000033085 XP_010981706.1-D6
2749	ENSCAFP00000015680-D12 ENSCAFP00000031210-D6
2754	ENSBTAP00000050212-D35 ENSP00000353245-D26
2759	ENSP00000375232-D14
2782	ENSP00000370420
2784	ENSP00000353245-D28 ENSMUSP00000085159-D12
2785	ENSMUSP00000053487-D21
2786	ENSMUSP00000103064-D13
2788	ENSMUSP00000085159-D3 ENSBTAP00000010183-D6 ENSP00000353245-D17 ENSBTAP00000010183-D13 ENSP00000353245-D16 ENSBTAP00000010183-D12 ENSCAFP00000007982-D10
2797	ENSCAFP00000033085-D2 XP_010983787.1-D2
2799	ENSBTAP00000044091-D7 ENSP00000329995-D2 XP_010997886.1-D11
2801	XP_010992476.1-D11
2802	ENSP00000415795-D10 ENSCAFP00000003956-D7 ENSCAFP00000003956-D2 ENSMUSP00000091061-D12
2804	ENSP00000432514-D16 ENSMUSP00000092399-D7 ENSP00000432514-D15 XP_010994364.1-D8
2806	ENSCAFP00000031279
2811	ENSP00000354912-D32 ENSMUSP00000085159-D16 ENSCAFP00000003858-D3
2815	ENSBTAP00000050212-D34 ENSBTAP00000050212-D12
2817	ENSCAFP00000035483-D9
2831	ENSBTAP00000050184-D7 XP_010990775.1-D3
2832	ENSP00000384312-D3 ENSMUSP00000128943-D2 ENSMUSP00000128943-D10
2833	ENSMUSP00000097783-D2 ENSMUSP00000108329-D2 ENSMUSP00000097783-D12
2839	ENSP00000371197-D179
2841	ENSBTAP00000050212-D31 ENSP00000371197-D110
2848	ENSMUSP00000108329-D4 ENSBTAP00000053740-D5
2849	ENSMUSP00000108329-D5 ENSMUSP00000108329-D3
2851	XP_010978761.1-D7 ENSP00000432514-D21
2853	ENSP00000418240-D14 XP_010977534.1-D4
2857	XP_010997886.1 ENSCAFP00000006093-D9 ENSCAFP00000035054-D25
2859	ENSMUSP00000126250-D4 ENSMUSP00000126250-D6 ENSP00000367913-D14 ENSMUSP00000126250-D2
2860	ENSP00000403817-D5 ENSP00000441452-D2
2865	ENSCAFP00000032629-D12 ENSCAFP00000032629-D13 ENSCAFP00000031967-D14 ENSMUSP00000085159-D2 ENSBTAP00000031689-D50
2866	ENSP00000302716-D3 XP_010977360.1-D5 ENSBTAP00000020833-D5
2875	ENSMUSP00000126250-D15
2876	XP_010995764.1-D6 ENSBTAP00000019400-D6
3028	ENSCAFP00000012766-D42 ENSP00000392257-D22 ENSCAFP00000004658-D50
3122	ENSBTAP00000054057-D18
3152	ENSCAFP00000007033-D6 ENSBTAP00000013121-D5 ENSMUSP00000103528-D2
3153	ENSMUSP00000103528-D10
3158	ENSCAFP00000035463-D5
3168	ENSP00000431987-D49 ENSP00000431987-D48
3262	ENSBTAP00000003277-D2 XP_010978957.1-D5 XP_010978957.1-D4
3357	ENSCAFP00000006449-D10 XP_010993192.1
3435	ENSCAFP00000002174-D30 ENSCAFP00000002174-D63 ENSBTAP00000054785-D65
3506	ENSCAFP00000033699-D4
3557	ENSCAFP00000002762-D22 ENSCAFP00000025409-D13
3558	ENSCAFP00000002778 ENSBTAP00000016309-D10 XP_010997654.1-D2
3560	ENSP00000406050-D5
3609	ENSCAFP00000033681-D14 ENSBTAP00000017995-D14
3743	ENSP00000407978
3757	ENSMUSP00000068057-D7 ENSMUSP00000001706-D30 XP_010972813.1-D14 ENSBTAP00000015024-D8 ENSBTAP00000018597-D66 XP_010972813.1-D15 XP_010972813.1-D13
3816	XP_010990171.1
3856	ENSP00000451995 ENSCAFP00000030598-D2
3921	ENSP00000425008-D4 ENSBTAP00000026183-D6
4009	ENSBTAP00000008122-D16
4160	ENSP00000354575-D2 ENSP00000354575-D3
4223	XP_010985792.1-D7
4482	XP_010989365.1-D12 ENSCAFP00000024466 ENSCAFP00000024466-D20
4495	ENSBTAP00000011445-D3 ENSBTAP00000049967-D82
4509	ENSBTAP00000006288-D3 ENSBTAP00000017631-D2
4545	ENSBTAP00000011677-D6
4585	ENSP00000317310
4586	ENSCAFP00000027317-D10
4667	ENSCAFP00000023751-D18
4789	XP_010979162.1
4813	ENSBTAP00000034379-D19 ENSCAFP00000005157-D17
4902	ENSBTAP00000041677-D3
4995	ENSCAFP00000026471-D10 ENSP00000425840-D2
5075	ENSCAFP00000010358
5128	ENSP00000291552
5236	ENSBTAP00000053284-D6
5266	ENSBTAP00000025560-D2 ENSBTAP00000025560-D4
5338	ENSCAFP00000005761-D122 ENSCAFP00000005761-D99 XP_010981276.1-D38 XP_010981276.1-D17
5339	ENSBTAP00000049914-D117 ENSBTAP00000049914-D121 ENSBTAP00000049914-D41
5393	ENSBTAP00000018349-D5
5426	ENSBTAP00000024234-D40
5563	ENSP00000417515
5621	ENSBTAP00000024453-D28 XP_010981156.1-D31
5622	ENSP00000369927-D36 XP_010981156.1-D35
5926	XP_010981126.1
5931	ENSBTAP00000043269-D2
5935	ENSMUSP00000021288-D7 ENSMUSP00000021288-D6 ENSBTAP00000011598-D7
6032	ENSBTAP00000028801-D3
6126	XP_010985168.1-D6
6164	ENSMUSP00000113703-D2 ENSMUSP00000113703-D3
6219	ENSP00000393136-D29 ENSP00000393136-D3
6220	XP_010999237.1-D37 XP_010999237.1-D36
6306	ENSP00000334472
6309	ENSP00000370256
6363	ENSP00000324323
6395	ENSBTAP00000004878-D3
6531	XP_010995125.1-D37
6589	XP_010984238.1-D2
6615	XP_010973031.1-D7
6632	XP_010997574.1
6669	ENSBTAP00000007679-D9
6694	ENSCAFP00000030520-D29 ENSBTAP00000054151-D30 ENSP00000351298-D23
6698	XP_010975132.1-D9 ENSBTAP00000054308-D8
6762	ENSCAFP00000033920-D51 ENSCAFP00000033920-D50
6780	ENSBTAP00000056103-D2
7252	ENSCAFP00000033847
7292	ENSMUSP00000096129
7294	ENSP00000386165
7295	ENSP00000305422-D2 ENSP00000305422
7484	ENSCAFP00000032002-D60 ENSCAFP00000034053-D60 ENSCAFP00000032002-D62 ENSCAFP00000034053-D62 ENSCAFP00000034053-D59 ENSCAFP00000034053-D67 ENSCAFP00000034053-D68 ENSBTAP00000026826-D60 ENSCAFP00000034053-D64
7713	XP_010974773.1-D5 XP_010974773.1-D4
7752	ENSBTAP00000052430-D33 ENSCAFP00000035017-D2
7755	ENSBTAP00000045455-D3
7916	ENSMUSP00000018767-D20 XP_010976088.1-D19
8108	XP_010985251.1 XP_010985251.1-D5
8142	ENSP00000352065
8163	ENSMUSP00000065713-D2 ENSP00000334650-D2
8180	ENSBTAP00000023581-D7 XP_010977668.1-D7
8274	ENSBTAP00000028966-D3
8453	ENSBTAP00000056333-D4 ENSMUSP00000086795-D6
8475	XP_010976893.1-D9 ENSBTAP00000021466-D27
8478	ENSBTAP00000023042-D28 XP_010976891.1-D20
8481	ENSBTAP00000001959-D15 ENSBTAP00000050982-D26 ENSBTAP00000052527-D29 XP_010990090.1-D32 XP_010976974.1-D24 ENSBTAP00000048478-D5 XP_010976974.1-D22
8501	XP_010985821.1-D6 ENSBTAP00000026119-D2 ENSP00000376652
8564	ENSBTAP00000042134-D4
8583	ENSP00000395244
8604	XP_010991054.1-D2 ENSCAFP00000006567-D2
8677	ENSCAFP00000028377-D15
8714	ENSP00000371786-D4
8827	ENSCAFP00000003326
9166	ENSMUSP00000126949-D17 ENSMUSP00000129942-D21 ENSCAFP00000026085-D17 ENSCAFP00000026085-D19
9381	ENSCAFP00000031811-D17
9451	XP_010996599.1
9461	ENSBTAP00000025995-D2
9536	XP_010989448.1-D8 XP_010989447.1-D3 ENSP00000327984-D25
9541	ENSCAFP00000033806-D18 ENSBTAP00000038468-D17
9557	ENSP00000367972
9845	ENSCAFP00000004364-D7 ENSCAFP00000004364-D8
9921	XP_010998346.1
10026	ENSP00000439395-D21 ENSBTAP00000055402-D2
10181	XP_010981798.1
10187	ENSCAFP00000020384-D5 XP_010996442.1-D6 ENSBTAP00000052671-D6
10242	ENSP00000426741
10307	ENSCAFP00000034107-D47 ENSCAFP00000032930-D50
10309	ENSCAFP00000032930-D39 ENSCAFP00000032930-D45 ENSCAFP00000015133-D40
10468	ENSBTAP00000005323-D2
10538	ENSMUSP00000114928-D4 ENSBTAP00000008068-D4
10544	XP_010984496.1
10547	ENSBTAP00000029142-D2
10559	ENSCAFP00000010917-D2 ENSBTAP00000012052-D6
10608	ENSP00000328347 ENSCAFP00000034814-D2
10771	XP_010998772.1-D14 XP_010998772.1-D12
10780	ENSCAFP00000034331
10831	ENSCAFP00000030680-D7 ENSBTAP00000026265-D3
10861	ENSBTAP00000033570-D21 ENSCAFP00000020136-D21
11074	ENSCAFP00000032688-D10 ENSCAFP00000032688-D9 ENSCAFP00000032688-D8
11075	ENSBTAP00000040753-D11 ENSBTAP00000040753-D5 XP_010977998.1-D3
11243	ENSP00000438113
11254	ENSP00000268674-D78 ENSBTAP00000055555-D197
11257	XP_010987548.1-D274 ENSCAFP00000014470-D112
11269	ENSMUSP00000129955-D32
11557	ENSP00000430106-D6 ENSP00000430106-D5
11610	ENSP00000300688-D15 ENSBTAP00000048915-D19
11821	ENSBTAP00000034269-D3
11845	XP_010994451.1
11952	ENSCAFP00000002547-D2 ENSCAFP00000031107
12022	ENSCAFP00000001535-D7 ENSMUSP00000023024-D4 ENSCAFP00000001535-D6 XP_010981817.1-D5
12137	ENSBTAP00000029227-D2 ENSP00000314615-D2
12154	ENSP00000450085
12165	XP_010997548.1
12208	ENSCAFP00000015918-D6
12210	ENSBTAP00000030839-D3
12212	XP_010993589.1-D2 ENSBTAP00000030839-D2
12281	XP_010995143.1
12315	XP_010995204.1
12387	ENSP00000368927-D6
12472	XP_010995714.1
12477	XP_010976448.1-D10
12640	XP_010996061.1
12646	XP_010996080.1-D2
12694	XP_010993739.1-D2 XP_010993739.1
12837	XP_010996535.1-D2 XP_010996535.1-D3 XP_010996535.1-D5 XP_010996535.1-D4
12840	ENSP00000393275
12874	XP_010996622.1
12878	ENSCAFP00000024229
12927	ENSMUSP00000097025-D4 ENSBTAP00000024085-D9 XP_010991980.1-D22 ENSCAFP00000019990-D15 ENSP00000406957-D16 ENSMUSP00000097025-D5 ENSMUSP00000097024-D2
12930	ENSCAFP00000003154-D21 XP_010991980.1-D26 ENSCAFP00000003154-D18
13046	XP_010997010.1-D2
13055	XP_010997059.1-D2
13080	XP_010997189.1-D2
13081	XP_010997182.1
13088	XP_010997210.1
13231	XP_010998808.1-D4 XP_010998808.1-D6 XP_010998808.1-D10 XP_010998808.1-D3
13261	XP_010997547.1
13267	ENSBTAP00000056533-D51 ENSBTAP00000006179-D40 ENSBTAP00000006179-D39
13362	ENSP00000373476
13369	ENSCAFP00000024831-D8 XP_010988874.1-D6
13373	XP_010998760.1-D7
13386	XP_010997845.1
13391	XP_010997886.1-D16 XP_010997886.1-D15
13413	XP_010997970.1-D4
13459	XP_010999027.1-D2
13460	XP_010998143.1-D2
13463	XP_010998167.1
13486	ENSBTAP00000020999-D2 ENSBTAP00000020999
13555	XP_010998551.1
13584	XP_010973974.1-D3
13588	XP_010998632.1
13595	ENSBTAP00000055712-D19 ENSBTAP00000005676-D18
13600	XP_010998701.1-D3
13612	XP_010998777.1-D3 XP_010998777.1-D2 XP_010998777.1-D6 XP_010998777.1-D8 XP_010998777.1-D10 XP_010998777.1-D7 XP_010998777.1-D9 XP_010998777.1-D5
13614	XP_010998784.1-D15
13819	XP_010980434.1-D9 ENSBTAP00000019971-D2 ENSBTAP00000010604-D2
13996	ENSBTAP00000050911-D2 ENSBTAP00000050911-D4 XP_010983559.1-D5
14036	ENSCAFP00000010348-D4 ENSCAFP00000010348-D3
14112	ENSP00000437781-D401 ENSP00000437781-D211 ENSP00000437781-D513 ENSP00000437781-D530 ENSP00000437781-D491 ENSP00000437781-D463 ENSP00000437781-D402 ENSP00000437781-D255 ENSP00000437781-D364 ENSP00000437781-D391 ENSP00000437781-D281 ENSP00000437781-D330 ENSP00000437781-D398 ENSP00000437781-D399
14113	ENSP00000437781-D415 ENSP00000437781-D507 ENSP00000437781-D428 ENSP00000437781-D336 ENSP00000437781-D237 ENSP00000437781-D454 ENSP00000437781-D523
14114	ENSP00000437781-D236 ENSP00000437781-D196 ENSP00000437781-D252 ENSP00000437781-D93 ENSP00000437781-D106
14115	ENSP00000437781-D258 ENSP00000437781-D534 ENSP00000437781-D145
14116	ENSP00000437781-D522 ENSP00000437781-D503 ENSP00000437781-D257
14117	ENSP00000437781-D386 ENSP00000437781-D377
14118	ENSP00000437781-D277 ENSP00000437781-D331 ENSP00000437781-D388 ENSP00000437781-D435 ENSP00000437781-D290 ENSP00000437781-D203 ENSP00000437781-D434
14119	ENSP00000437781-D350 ENSP00000437781-D293
14125	ENSBTAP00000026118-D17
14128	XP_010992339.1-D20
14561	XP_010992247.1
14582	ENSP00000391861
14600	ENSCAFP00000009968
14739	ENSBTAP00000001617 ENSBTAP00000001617-D2
14754	ENSP00000389351-D51 ENSCAFP00000033244-D37
14796	XP_010990465.1-D4
15246	ENSBTAP00000043581-D2 ENSCAFP00000004710-D3
15416	ENSCAFP00000033477-D3 ENSCAFP00000033477-D2
15466	ENSCAFP00000031967-D2
15891	ENSBTAP00000030120-D5
15951	ENSP00000430897-D2 ENSP00000430897
16028	ENSCAFP00000032165-D3 ENSBTAP00000024972-D2 ENSCAFP00000032165-D2
16233	ENSCAFP00000030722
16234	ENSCAFP00000030748
16251	ENSBTAP00000038568-D543 ENSBTAP00000038568-D500 XP_010984131.1-D459 XP_010984131.1-D519 ENSBTAP00000038568-D460 XP_010984131.1-D535
16273	XP_010991824.1-D3
16291	XP_010973370.1 XP_010973370.1-D3 XP_010973370.1-D2
16298	ENSP00000410769-D6
16478	ENSMUSP00000111875-D2 ENSMUSP00000111875-D3 ENSMUSP00000111875
16605	XP_010987443.1-D5
16692	ENSMUSP00000080979
16799	ENSCAFP00000031858
16823	ENSBTAP00000028825
16864	XP_010973183.1
16916	ENSP00000450281
17004	ENSMUSP00000131127
17144	ENSP00000443985
17214	XP_010988345.1
17500	ENSCAFP00000015642
17528	ENSMUSP00000131783
17558	ENSP00000302150-D14 ENSCAFP00000015048-D7 ENSBTAP00000015116-D25 ENSP00000302150-D11 ENSCAFP00000015048-D15
17563	ENSBTAP00000000472-D3 ENSCAFP00000015328-D2
17600	ENSP00000259075-D3 ENSCAFP00000031846-D3
17662	ENSCAFP00000031648-D2
17807	ENSBTAP00000045952-D4 ENSBTAP00000045952-D3 ENSBTAP00000045952
17808	XP_010978718.1 XP_010978718.1-D6
17872	XP_010986395.1-D15 XP_010986395.1-D10 XP_010986395.1-D14
18047	ENSCAFP00000029934
18276	ENSBTAP00000013151-D11 ENSCAFP00000028673-D9
18357	ENSCAFP00000030747
18597	ENSP00000450694
18869	XP_010998677.1-D3 XP_010998677.1
18885	ENSP00000316940
18925	ENSCAFP00000034037-D12
18932	XP_010975214.1-D29 XP_010975214.1-D9 XP_010975214.1-D14 XP_010975214.1-D27 XP_010975214.1-D32 XP_010975214.1-D35 XP_010975214.1-D17 XP_010975214.1-D18 XP_010975214.1-D37 XP_010975214.1-D19 XP_010975214.1-D38 XP_010975214.1-D28 XP_010975214.1-D13 XP_010975214.1-D36 XP_010975214.1-D26 XP_010975214.1-D33 XP_010975214.1-D4 XP_010975214.1 XP_010975214.1-D5 XP_010975214.1-D15 XP_010975214.1-D3 XP_01097…
18933	XP_010989495.1
18934	ENSCAFP00000002298-D3 ENSCAFP00000002298-D2
18935	ENSCAFP00000034587-D11 ENSCAFP00000034587-D12 ENSCAFP00000034587-D13 ENSCAFP00000034587-D8 ENSCAFP00000034587-D14
18938	ENSCAFP00000032865
18943	XP_010988922.1-D2
18945	ENSMUSP00000125941 ENSMUSP00000125941-D3
18947	XP_010981275.1
18949	XP_010989204.1-D9 XP_010989204.1-D10 XP_010989204.1-D8
18950	YP_001488949.1-D8 YP_001488949.1-D10
18952	ENSP00000323686
18953	ENSBTAP00000048183-D3
18955	ENSCAFP00000003854-D3 ENSCAFP00000003854-D2 ENSCAFP00000003854 ENSCAFP00000003854-D4
18956	ENSBTAP00000015563-D11 ENSP00000327687-D4
18958	ENSBTAP00000045459-D2
18959	ENSMUSP00000112944-D15 ENSMUSP00000112944-D12 ENSMUSP00000112944-D20 ENSMUSP00000112944-D24 ENSMUSP00000112944-D10 ENSMUSP00000112944-D17 ENSMUSP00000112944-D23
18961	XP_010977950.1
18962	ENSBTAP00000011424-D3 ENSBTAP00000011424-D4
18967	ENSCAFP00000033088-D2 ENSCAFP00000033088-D8 ENSCAFP00000033088-D3 ENSCAFP00000033088-D7 ENSCAFP00000033088 ENSCAFP00000033088-D4
18968	ENSMUSP00000127452-D2 ENSMUSP00000127452-D3
18971	ENSP00000391989-D17 ENSP00000391989-D97
18972	YP_001488953.1 YP_001488953.1-D19 YP_001488953.1-D7 YP_001488953.1-D16 YP_001488953.1-D21
18973	ENSMUSP00000039186-D7 ENSBTAP00000054146-D32 ENSMUSP00000039186-D5 ENSMUSP00000039186-D4 ENSMUSP00000039186-D9
18975	ENSBTAP00000051434-D41 ENSBTAP00000053966-D40 ENSBTAP00000053966-D38 ENSBTAP00000053966-D37 ENSBTAP00000051434-D40 ENSBTAP00000051434-D42 ENSBTAP00000053966-D41
18988	XP_010980951.1
18993	ENSCAFP00000011926-D4 ENSCAFP00000011926-D5 ENSCAFP00000011926
18994	ENSCAFP00000034149-D4 ENSCAFP00000034149-D2
18995	YP_001488948.1-D13 YP_001488948.1-D29 YP_001488948.1-D15 YP_001488948.1-D24
19001	XP_010983504.1-D3
19003	ENSMUSP00000128648
19005	ENSCAFP00000003187
19008	ENSCAFP00000032465 ENSCAFP00000032465-D2
19009	ENSP00000386149
19011	ENSCAFP00000029388-D2
19017	ENSP00000386193
19019	XP_010974277.1-D5 XP_010974277.1-D6
19020	XP_010973424.1-D2 XP_010973424.1 XP_010973424.1-D3
19022	ENSBTAP00000027426-D2 ENSCAFP00000003219-D3
19026	ENSP00000395155
19027	XP_010986170.1-D4 XP_010986170.1-D5
19036	XP_010981281.1
19040	ENSP00000391989-D403 ENSP00000391989-D404
19043	ENSBTAP00000011475-D3 ENSCAFP00000030705
19044	XP_010991808.1-D17 XP_010991808.1-D23
19045	XP_010973366.1-D2 XP_010973366.1
19057	ENSMUSP00000064652-D2 ENSMUSP00000064652-D4 ENSMUSP00000064652-D3 ENSMUSP00000064652
19061	ENSCAFP00000031107-D3 ENSCAFP00000031107-D2
19062	ENSP00000391989-D207 ENSP00000391989-D209
19063	XP_010975945.1-D38 XP_010975945.1-D39
19065	ENSCAFP00000023113-D4
19066	ENSBTAP00000015775-D3 ENSBTAP00000015775-D2
19079	ENSCAFP00000032917-D2
19080	ENSCAFP00000033219-D12 ENSCAFP00000033219-D11 ENSCAFP00000033219-D10
19082	ENSCAFP00000035677-D2 ENSCAFP00000035677-D3
19084	XP_010978364.1
19085	XP_010978365.1
19086	XP_010978366.1
19088	YP_001488954.1-D20 YP_001488954.1-D47 YP_001488954.1-D48 YP_001488954.1-D39 YP_001488954.1-D30
19089	ENSCAFP00000029340-D5 ENSCAFP00000029340
19090	XP_010985084.1-D159
19091	ENSCAFP00000023522-D4
19093	XP_010991740.1-D4
19095	XP_010991318.1
19097	YP_001488950.1-D20 YP_001488950.1-D21
19099	XP_010988810.1-D2 ENSCAFP00000027344-D5
19101	ENSBTAP00000029508-D19 ENSBTAP00000050212-D32
19102	XP_010991327.1
19104	ENSMUSP00000000003 ENSMUSP00000109673-D4
19108	ENSMUSP00000130277-D2 ENSMUSP00000130277
19122	XP_010999243.1
19131	ENSP00000441047-D5 ENSP00000441047-D4 ENSP00000441047-D3
19139	ENSCAFP00000026629-D17 ENSMUSP00000098765-D16
19148	XP_010978359.1-D2
19152	XP_010993614.1-D3 XP_010993614.1 XP_010993614.1-D2
19153	ENSBTAP00000004431-D5 ENSP00000367992-D4
19157	XP_010978503.1
19165	XP_010975952.1
19166	XP_010975955.1
19170	ENSBTAP00000005015-D26 ENSBTAP00000005015-D27
19171	ENSMUSP00000093859-D2 ENSMUSP00000093859
19174	ENSCAFP00000030547
19176	ENSCAFP00000011534-D7 ENSCAFP00000011534-D8
19185	ENSBTAP00000038058-D7 ENSP00000258399-D7
19187	ENSBTAP00000030177 ENSBTAP00000030177-D2
19189	ENSCAFP00000028086-D4
19191	YP_001488952.1-D28 YP_001488952.1-D29
19195	ENSP00000340667
19199	ENSP00000378452
19203	ENSP00000391989-D142 ENSP00000391989-D105 ENSP00000391989-D119
19204	XP_010989437.1
19217	ENSBTAP00000031650-D21 ENSBTAP00000031650-D20
19222	XP_010988345.1-D2 XP_010988345.1-D3
19224	XP_010990465.1-D3 XP_010990465.1-D5
19225	XP_010991224.1
19228	ENSMUSP00000020741-D9
19233	XP_010998139.1-D6 XP_010998139.1-D7
19238	ENSCAFP00000034418-D2 ENSCAFP00000034418
19243	XP_010987957.1
19244	ENSCAFP00000019602 ENSCAFP00000019602-D3 XP_010982639.1-D6
19251	ENSCAFP00000031368
19261	XP_010977173.1-D10 XP_010977173.1-D14 ENSBTAP00000019973-D9 ENSBTAP00000026221-D4
19262	ENSBTAP00000041588-D2 ENSBTAP00000041588-D4 ENSBTAP00000041588-D3
19264	XP_010977195.1-D2
19266	XP_010983935.1-D4
19268	ENSBTAP00000053117-D2 ENSBTAP00000053117-D3
19271	XP_010972816.1
19277	XP_010973170.1
19286	ENSCAFP00000024152-D3 ENSCAFP00000024152
19288	ENSCAFP00000032330 ENSMUSP00000132665-D3 ENSCAFP00000032330-D2
19291	ENSBTAP00000046594-D2 ENSBTAP00000046594-D3
19294	ENSCAFP00000003652
19302	ENSP00000323978
19303	ENSBTAP00000054863-D3
19306	ENSP00000391989-D132 ENSP00000391989-D211 ENSP00000391989-D263
19307	ENSCAFP00000027702-D4 ENSCAFP00000027702-D5
19310	XP_010987854.1
19314	XP_010998363.1-D4 XP_010998363.1-D3
19316	ENSP00000386133-D2 ENSP00000386133-D3
19322	ENSBTAP00000039142-D2
19325	XP_010975721.1-D2 XP_010975721.1-D3 XP_010975721.1
19326	ENSCAFP00000035781
19328	XP_010986899.1-D14 XP_010986899.1-D23
19330	XP_010972680.1-D5 XP_010972680.1-D4
19333	XP_010986176.1-D3 XP_010986176.1-D5 XP_010986176.1-D4
19338	ENSCAFP00000035320
19339	ENSMUSP00000128262 ENSMUSP00000128262-D2
19342	XP_010976677.1
19345	ENSBTAP00000056163-D45 ENSBTAP00000056163-D39
19347	ENSP00000327764
19350	ENSMUSP00000082080 ENSMUSP00000082080-D2
19351	ENSBTAP00000053480
19352	ENSMUSP00000061575 ENSMUSP00000061575-D2
19353	ENSMUSP00000129613
19355	XP_010992078.1
19360	ENSCAFP00000002378
19364	XP_010977864.1
19368	XP_010986248.1-D4
19369	XP_010990907.1-D2
19372	XP_010972847.1-D2 XP_010972847.1-D3
19381	ENSMUSP00000092399-D18 ENSMUSP00000057607-D27
19382	ENSBTAP00000055278-D43 ENSBTAP00000055278-D42
19383	ENSBTAP00000002420-D3 ENSMUSP00000131804-D2
19387	ENSBTAP00000047731-D10 ENSBTAP00000047731-D9
19395	ENSCAFP00000025453
19401	ENSP00000428099-D6 ENSBTAP00000042405-D4
19406	XP_010988090.1
19410	ENSCAFP00000003352-D19 ENSMUSP00000053487-D16 ENSCAFP00000003352-D17
19418	XP_010986309.1
19419	ENSCAFP00000000863
19451	XP_010978975.1-D20
19452	XP_010993618.1
19455	ENSMUSP00000128354-D2 ENSMUSP00000128354-D3
19461	XP_010981515.1-D3 XP_010981515.1-D2
19462	ENSMUSP00000040246-D19 ENSMUSP00000040246-D20
19463	YP_001488954.1-D51 YP_001488954.1-D50
19467	ENSP00000371234
19471	ENSP00000389762-D4 ENSP00000389762-D3
19474	XP_010985597.1 XP_010977230.1
19482	ENSCAFP00000026233
19483	XP_010976015.1
19488	ENSCAFP00000034311
19489	XP_010979405.1
19495	XP_010974973.1
19497	XP_010990643.1
19503	XP_010978986.1
19508	ENSCAFP00000032727
19514	ENSBTAP00000016756-D14 ENSMUSP00000038964-D96
19522	XP_010986898.1
19523	ENSP00000370503-D3 ENSMUSP00000000388-D4
19524	XP_010976608.1-D26 XP_010976608.1-D25
19528	ENSBTAP00000032818-D2
19529	ENSCAFP00000006137
19532	ENSCAFP00000034956-D38 ENSP00000355396-D50
19534	ENSCAFP00000032419
19536	ENSP00000437781-D411 ENSP00000437781-D412
19538	XP_010985902.1
19539	XP_010981127.1
19549	ENSBTAP00000001617-D3 ENSBTAP00000001617-D4
19551	ENSP00000403159-D2054 XP_010975683.1-D1305
19554	ENSMUSP00000073601-D2
19556	ENSBTAP00000055330
19557	XP_010978066.1-D3
19558	ENSP00000428325
19559	ENSCAFP00000029177-D6
19560	XP_010984329.1-D10

## Sheet: sheet 2
Gene information for reindeer-specific gene
Unique Reindeer gene ID	UniProt	Description	Gene symbol
ENSBTAP00000031650-D20	O15439	Multidrug resistance-associated protein 4	ABCC4
ENSBTAP00000031650-D21	O15439	Multidrug resistance-associated protein 4	ABCC4
ENSCAFP00000002298-D3	Q8N6G6	ADAMTS-like protein 1	ADAMTSL1
XP_010991824.1-D3	Q9JI20	Double-stranded RNA-specific editase B2	Adarb2
XP_010998113.1-D10	Q9UHX3	Adhesion G protein-coupled receptor E2	ADGRE2
XP_010998113.1-D7	Q2Q421	Adhesion G protein-coupled receptor E2	ADGRE2
XP_010998113.1-D8	Q9UHX3	Adhesion G protein-coupled receptor E2	ADGRE2
XP_010998113.1-D9	Q2Q426	Adhesion G protein-coupled receptor E2	ADGRE2
ENSCAFP00000033847	P32794	ATPase family gene 2 protein	AFG2
ENSP00000340667	A8IHN8	Uncharacterized protein C11orf96 homolog	Ag2
XP_010972847.1-D2	P20933	N(4)-(beta-N-acetylglucosaminyl)-L-asparaginase	AGA
XP_010972847.1-D3	P20933	N(4)-(beta-N-acetylglucosaminyl)-L-asparaginase	AGA
ENSBTAP00000052671-D6	Q7PPU9	Band 7 protein AGAP004871	AGAP004871
ENSP00000314615-D2	O80925	H ADP-ribosylation factor GTPase-activating protein AGD7	AGD7
ENSBTAP00000045459-D2	Q6NYE4	Alkylglycerol monooxygenase	agmo
XP_010994364.1-D8	D3YVF0	A-kinase anchor protein 5	Akap5
XP_010981156.1-D35	P14550	Alcohol dehydrogenase [NADP(+)]	AKR1A1
XP_010981156.1-D31	Q95JH6	Aldo-keto reductase family 1 member C1 homolog	AKR1C1
ENSBTAP00000024453-D28	Q91WR5	Aldo-keto reductase family 1 member C21	Akr1c21
ENSBTAP00000050212-D12	O74657	Agglutinin-like protein 2 (Fragment)	ALS2
XP_010974277.1-D5	Q86W34	Archaemetzincin-2	AMZ2
XP_010974277.1-D6	Q4R684	Archaemetzincin-2	AMZ2
ENSCAFP00000029388-D2	Q6UB99	Ankyrin repeat domain-containing protein 11	ANKRD11
ENSBTAP00000025538-D9	Q5TYW2	Ankyrin repeat domain-containing protein 20A1	ANKRD20A1
XP_010982930.1-D17	Q811D2	Ankyrin repeat domain-containing protein 26	Ankrd26
XP_010989204.1-D8	Q811D2	Ankyrin repeat domain-containing protein 26	Ankrd26
XP_010989204.1-D9	Q811D2	Ankyrin repeat domain-containing protein 26	Ankrd26
XP_010989204.1-D10	A6NC57	Ankyrin repeat domain-containing protein 62	ANKRD62
XP_010996535.1-D3	A6NF34	Anthrax toxin receptor-like	ANTXRL
XP_010996535.1-D4	A6NF34	Anthrax toxin receptor-like	ANTXRL
ENSCAFP00000028086-D4	P62944	AP-2 complex subunit beta	Ap2b1
XP_010998632.1	O95996	Adenomatous polyposis coli protein 2	APC2
ENSCAFP00000024229	Q9P2F6	Rho GTPase-activating protein 20	ARHGAP20
ENSCAFP00000000863	Q62431	AT-rich interactive domain-containing protein 3A	Arid3a
ENSP00000386193	Q8N7S6	Uncharacterized protein ARIH2OS	ARIH2OS
ENSBTAP00000042134-D4	Q5EA92	ARL14 effector protein	ARL14EP
ENSCAFP00000032330-D2	Q9QWY8	Arf-GAP with SH3 domain, ANK repeat and PH domain-containing protein 1	Asap1
ENSMUSP00000132665-D3	Q9QWY8	Arf-GAP with SH3 domain, ANK repeat and PH domain-containing protein 1	Asap1
ENSCAFP00000032330	O43150	Arf-GAP with SH3 domain, ANK repeat and PH domain-containing protein 2	ASAP2
XP_010984238.1-D2	Q9JJR7	Achaete-scute homolog 3	Ascl3
ENSP00000357753-D5	Q6VMQ6	Activating transcription factor 7-interacting protein 1	ATF7IP
ENSBTAP00000048915-D19	Q28852	ATP synthase subunit g, mitochondrial	ATP5L
ENSP00000300688-D15	Q5RFH0	ATP synthase subunit g, mitochondrial	ATP5L
XP_010976448.1-D10	O75348	V-type proton ATPase subunit G 1	ATP6V1G1
ENSP00000450085	Q32LD1	Chromatin complexes subunit BAP18	BAP18
XP_010983935.1-D4	B7ZS37	Bromodomain adjacent to zinc finger domain protein 2A	baz2a
ENSBTAP00000001978-D2	P41182	B-cell lymphoma 6 protein	BCL6
ENSMUSP00000023151-D105	Q5ZM39	B-cell lymphoma 6 protein homolog	BCL6
XP_010977230.1	P11274	Breakpoint cluster region protein	BCR
XP_010985597.1	P11274	Breakpoint cluster region protein	BCR
ENSBTAP00000003277-D2	Q3T046	3-hydroxybutyrate dehydrogenase type 2	BDH2
XP_010978957.1-D4	Q8JZV9	3-hydroxybutyrate dehydrogenase type 2	Bdh2
XP_010978957.1-D5	Q3KPT7	3-hydroxybutyrate dehydrogenase type 2	bdh2
ENSBTAP00000045952	Q6AYJ2	Biorientation of chromosomes in cell division protein 1	Bod1
ENSBTAP00000045952-D3	Q6AYJ2	Biorientation of chromosomes in cell division protein 1	Bod1
ENSBTAP00000045952-D4	Q6DFL2	Biorientation of chromosomes in cell division protein 1	bod1
XP_010978718.1	Q96IK1	Biorientation of chromosomes in cell division protein 1	BOD1
XP_010978718.1-D6	Q96IK1	Biorientation of chromosomes in cell division protein 1	BOD1
XP_010997210.1	O60885	Bromodomain-containing protein 4	BRD4
ENSBTAP00000044091-D7	A4QNR3	Transcription factor IIIB 50 kDa subunit	brf2
ENSBTAP00000050212-D34	A4QNR3	Transcription factor IIIB 50 kDa subunit	brf2
XP_010997010.1-D2	Q6GLJ1	BTB/POZ domain-containing protein 17	btbd17
XP_010986898.1	Q8N4M7	Putative uncharacterized protein C10orf126	C10orf126
ENSBTAP00000030120-D5	E9PRG8	Uncharacterized protein C11orf98	C11orf98
XP_010991318.1	C9JDV5	Putative uncharacterized protein C12orf77	C12orf77
XP_010974773.1-D4	Q9UKR5	Probable ergosterol biosynthetic protein 28	C14orf1
XP_010974773.1-D5	Q9UKR5	Probable ergosterol biosynthetic protein 28	C14orf1
ENSP00000323686	Q8N8G6	Putative uncharacterized protein C15orf54	C15orf54
ENSCAFP00000012349	Q9BXJ3	Complement C1q tumor necrosis factor-related protein 4	C1QTNF4
ENSP00000295297-D34	Q4ZJN1	Complement C1q and tumor necrosis factor-related protein 9	C1qtnf9
ENSCAFP00000003956-D7	Q58A44	Prostate collagen triple helix protein	C1QTNF9B-AS1
XP_010990643.1	Q9Y442	Uncharacterized protein C22orf24	C22orf24
ENSMUSP00000128943-D10	Q68DN1	Uncharacterized protein C2orf16	C2orf16
ENSP00000295622-D2	Q96M34	Uncharacterized protein C3orf30	C3orf30
ENSCAFP00000002378	Q5T0Z8	Uncharacterized protein C6orf132	C6orf132
XP_010987957.1	Q5T699	Putative uncharacterized protein C6orf183	C6orf183
XP_010977864.1	Q8N319	Uncharacterized protein C6orf223	C6orf223
XP_010997189.1-D2	Q8N7X2	Uncharacterized protein C9orf173	C9orf173
ENSBTAP00000025995-D2	Q5SZB4	Uncharacterized protein C9orf50	C9orf50
ENSBTAP00000023581-D7	P00919	Carbonic anhydrase 2	CA2
XP_010977668.1-D7	P00921	Carbonic anhydrase 2	CA2
ENSBTAP00000001617	Q2T9W9	Caspase activity and apoptosis inhibitor 1	CAAP1
ENSBTAP00000001617-D2	Q9H8G2	Caspase activity and apoptosis inhibitor 1	CAAP1
ENSBTAP00000001617-D3	Q2T9W9	Caspase activity and apoptosis inhibitor 1	CAAP1
ENSBTAP00000001617-D4	Q9H8G2	Caspase activity and apoptosis inhibitor 1	CAAP1
ENSP00000317310	Q9NPB3	Calcium-binding protein 2	CABP2
XP_010986248.1-D4	P54288	Voltage-dependent L-type calcium channel subunit beta-2	CACNB2
ENSBTAP00000011677-D6	Q9D805	Calpain-9	Capn9
ENSBTAP00000014051-D2	Q5F378	Cathelicidin-B1	CATHB1
XP_010982929.1-D7	A2RUR9	Coiled-coil domain-containing protein 144A	CCDC144A
ENSBTAP00000052488-D9	Q3MJ40	Coiled-coil domain-containing protein 144B	CCDC144B
ENSP00000430897	Q8VEG0	Coiled-coil domain-containing protein 71	Ccdc71
ENSP00000430897-D2	Q2HJ91	Coiled-coil domain-containing protein 71	CCDC71
ENSP00000370503-D3	Q8K2Y9	Cerebral cavernous malformations protein 2 homolog	Ccm2
ENSBTAP00000001639-D108	O08556	C-C chemokine receptor type 5	Ccr5
ENSCAFP00000000475-D22	Q9TV47	C-C chemokine receptor type 5	CCR5
ENSCAFP00000003376-D66	Q5MD62	C-C chemokine receptor type 7	CCR7
ENSCAFP00000002174-D30	P40793	Cdc42 homolog	Cdc42
ENSP00000305422	Q05826	CCAAT/enhancer-binding protein beta	CEBPB
ENSP00000305422-D2	O02755	CCAAT/enhancer-binding protein beta	CEBPB
ENSP00000386165	O02756	CCAAT/enhancer-binding protein delta	CEBPD
ENSMUSP00000096129	O77728	CCAAT/enhancer-binding protein epsilon	CEBPE
ENSCAFP00000005157-D17	P41934	Homeobox protein ceh-18	ceh-18
ENSCAFP00000034311	Q0V9L3	CUGBP Elav-like family member 4	celf4
ENSCAFP00000034331	Q6B7M7	Cofilin-1	CFL1
XP_010996442.1-D6	Q9VZA4	Band 7 protein CG42540	CG42540
ENSBTAP00000041677-D3	Q70JA7	Chondroitin sulfate synthase 3	CHSY3
XP_010977534.1-D4	B2RYL1	Chromosome transmission fidelity protein 8 homolog isoform 2	Chtf8
ENSCAFP00000023751-D18	P56856	Claudin-18	CLDN18
ENSCAFP00000033681-D14	Q9Z0W7	Chloride intracellular channel protein 4	Clic4
ENSBTAP00000026221-D4	Q9Z0H8	CAP-Gly domain-containing linker protein 2	Clip2
XP_010977173.1-D14	B9EHT4	CAP-Gly domain-containing linker protein 3	Clip3
ENSBTAP00000025788-D27	Q32S24	Collagen alpha-2(XI) chain	COL11A2
ENSMUSP00000099826-D21	Q64739	Collagen alpha-2(XI) chain	Col11a2
ENSMUSP00000040246-D19	Q9YIB4	Collagen alpha-1(I) chain	COL1A1
ENSBTAP00000022980-D7	O46392	Collagen alpha-2(I) chain	COL1A2
ENSMUSP00000040246-D20	Q96P44	Collagen alpha-1(XXI) chain	COL21A1
ENSBTAP00000019400-D6	Q17RW2	Collagen alpha-1(XXIV) chain	COL24A1
ENSCAFP00000031041	Q30D77	Collagen alpha-1(XXIV) chain	Col24a1
ENSBTAP00000017420-D20	C7DZK3	Collagen alpha-1(XXVII) chain A	col27a1a
ENSCAFP00000023169-D35	Q6P4Z2	Collagen alpha-1(II) chain	col2a1
ENSP00000439395-D21	P08122	Collagen alpha-2(IV) chain	Col4a2
XP_010984329.1-D10	Q9QZS0	Collagen alpha-3(IV) chain	Col4a3
ENSP00000443985	Q812E0	Cytoplasmic polyadenylation element-binding protein 2	Cpeb2
ENSMUSP00000126250-D6	Q03650	Cysteine-rich, acidic integral membrane protein	CRAM
ENSP00000323978	Q8N1N5	Cysteine-rich PAK1 inhibitor	CRIPAK
ENSBTAP00000016756-D14	Q8BIQ5	Cleavage stimulation factor subunit 2	Cstf2
ENSMUSP00000038964-D96	Q5RDA3	Cleavage stimulation factor subunit 2	CSTF2
XP_010998677.1	O75638	Cancer/testis antigen 2	CTAG2
ENSCAFP00000032688-D8	A4D2H0	cTAGE family member 15	CTAGE15
ENSCAFP00000032688-D10	A4FU28	cTAGE family member 9	CTAGE9
ENSCAFP00000011926	Q5R416	Catenin alpha-2	CTNNA2
XP_010988922.1-D2	P53634	Dipeptidyl peptidase 1	CTSC
XP_010986170.1-D4	Q9R1T3	Cathepsin Z	Ctsz
XP_010986170.1-D5	Q9R1T3	Cathepsin Z	Ctsz
ENSMUSP00000048092-D30	P35343	C-X-C chemokine receptor type 2	Cxcr2
XP_010986615.1-D10	P35344	C-X-C chemokine receptor type 2	CXCR2
XP_010989113.1-D15	P35344	C-X-C chemokine receptor type 2	CXCR2
XP_010989113.1-D18	O97571	C-X-C chemokine receptor type 2	CXCR2
XP_010989113.1-D8	Q764M9	C-X-C chemokine receptor type 4	CXCR4
ENSBTAP00000005676-D18	Q96DE9	Protein CXorf40B	CXorf40B
ENSCAFP00000012766-D42	P54985	Peptidyl-prolyl cis-trans isomerase	CYPA
ENSP00000371234	Q8R4T1	Cystin-1	Cys1
ENSBTAP00000026308-D16	Q2NNR5	Cysteinyl leukotriene receptor 1	CYSLTR1
ENSBTAP00000026308-D36	Q924T9	Cysteinyl leukotriene receptor 2	Cysltr2
ENSMUSP00000092399-D10	P18899	Stress protein DDR48	DDR48
ENSBTAP00000019971-D2	F6W2R2	Doublesex and mab-3 related transcription factor 3	DMRT3
ENSBTAP00000010604-D2	Q5VZB9	Doublesex- and mab-3-related transcription factor A1	DMRTA1
XP_010980434.1-D9	A8TSS9	Doublesex- and mab-3-related transcription factor A2	dmrta2
ENSBTAP00000008122-D16	O75190	DnaJ homolog subfamily B member 6	DNAJB6
ENSMUSP00000020741-D9	Q9Y295	Developmentally-regulated GTP-binding protein 1	DRG1
ENSMUSP00000068057-D7	Q00400	Homeobox protein DTH-1	DTH-1
ENSCAFP00000028377-D15	Q9D0T2	Dual specificity protein phosphatase 12	Dusp12
ENSP00000451995	P0CJ87	Double homeobox protein 4-like protein 4	DUX4L4
ENSCAFP00000030598-D2	P0CJ90	Double homeobox protein 4-like protein 7	DUX4L7
ENSBTAP00000008068-D4	P62627	Dynein light chain roadblock-type 1	Dynlrb1
ENSBTAP00000053405-D6	Q4V8A3	Dual specificity tyrosine-phosphorylation-regulated kinase 3	Dyrk3
ENSBTAP00000053405-D7	O43781	Dual specificity tyrosine-phosphorylation-regulated kinase 3	DYRK3
ENSBTAP00000025560-D4	Q9D4C5	ELL-associated factor 1	Eaf1
ENSCAFP00000032930-D39	P68105	Elongation factor 1-alpha 1	EEF1A1
ENSCAFP00000032930-D45	P68105	Elongation factor 1-alpha 1	EEF1A1
ENSCAFP00000032930-D50	P62630	Elongation factor 1-alpha 1	Eef1a1
ENSCAFP00000033920-D50	P25867	Ubiquitin-conjugating enzyme E2-17 kDa	eff
ENSP00000426741	P97605	Ephrin-A5	Efna5
ENSBTAP00000025687-D4	P18146	Early growth response protein 1	EGR1
ENSMUSP00000071556-D2281	P26634	E3 SUMO-protein ligase EGR2 (Fragment)	EGR2
XP_010988345.1	A6QPC8	EP300-interacting inhibitor of differentiation 3	EID3
XP_010988345.1-D2	Q3V124	EP300-interacting inhibitor of differentiation 3	Eid3
ENSBTAP00000011424-D3	Q90511	Translation initiation factor eIF-2B subunit beta	eif2b2
ENSBTAP00000011424-D4	Q62818	Translation initiation factor eIF-2B subunit beta	Eif2b2
ENSMUSP00000085159-D3	A2VD00	Eukaryotic translation initiation factor 3 subunit A	eif3a
ENSP00000264828-D15	P17139	Collagen alpha-1(IV) chain	emb-9
ENSCAFP00000015642	Q6AY82	Endomucin	Emcn
ENSBTAP00000030177	O08579	Emerin	Emd
ENSBTAP00000030177-D2	Q63190	Emerin	Emd
ENSCAFP00000035054-D25	Q95P23	Enterin neuropeptides	ENPP
XP_010995764.1-D6	Q95P23	Enterin neuropeptides	ENPP
ENSBTAP00000001959-D15	Q9TWF9	KappaPI-actitoxin-Avd3c	ENSBTAP00000001959-D15
ENSBTAP00000023042-D28	P00975	Serum basic protease inhibitor	ENSBTAP00000023042-D28
ENSBTAP00000031689-D50	Q9UF83	Uncharacterized protein DKFZp434B061	ENSBTAP00000031689-D50
ENSBTAP00000039142-D2	Q2KIJ1	Uncharacterized protein C20orf196 homolog	ENSBTAP00000039142-D2
ENSBTAP00000048478-D5	P0DJ46	Kunitz-type serine protease inhibitor LmKTT-1a	ENSBTAP00000048478-D5
ENSBTAP00000050982-D26	Q8T3S7	Kunitz-type U1-aranetoxin-Av1a	ENSBTAP00000050982-D26
ENSBTAP00000051434-D40	O97965	Spermatid nuclear transition protein 3	ENSBTAP00000051434-D40
ENSBTAP00000053966-D37	O97965	Spermatid nuclear transition protein 3	ENSBTAP00000053966-D37
ENSBTAP00000053966-D38	O97965	Spermatid nuclear transition protein 3	ENSBTAP00000053966-D38
ENSBTAP00000053966-D40	O97965	Spermatid nuclear transition protein 3	ENSBTAP00000053966-D40
ENSBTAP00000053966-D41	O97965	Spermatid nuclear transition protein 3	ENSBTAP00000053966-D41
ENSCAFP00000003326	P00717	Lysozyme g	ENSCAFP00000003326
ENSCAFP00000006093-D9	A8YPR6	Snake venom metalloprotease inhibitor 02D01	ENSCAFP00000006093-D9
ENSCAFP00000009968	P81481	Double-headed protease inhibitor, submandibular gland	ENSCAFP00000009968
ENSCAFP00000015133-D40	P27592	Elongation factor 1-alpha	ENSCAFP00000015133-D40
ENSCAFP00000015680-D12	Q04956	Probable cation-transporting ATPase 1	ENSCAFP00000015680-D12
ENSCAFP00000023522-D4	Q8AYA5	Snaclec agglucetin subunit alpha-2	ENSCAFP00000023522-D4
ENSCAFP00000031143	P18525	Ig heavy chain V region 5-84	ENSCAFP00000031143
ENSCAFP00000032629-D13	Q9UF83	Uncharacterized protein DKFZp434B061	ENSCAFP00000032629-D13
ENSCAFP00000034107-D47	P17508	Elongation factor 1-alpha, oocyte form	ENSCAFP00000034107-D47
ENSMUSP00000000003	Q9Z1I7	Aphrodisin	ENSMUSP00000000003
ENSMUSP00000085159-D2	Q9UF83	Uncharacterized protein DKFZp434B061	ENSMUSP00000085159-D2
ENSMUSP00000092399-D18	P13821	S-antigen protein	ENSMUSP00000092399-D18
ENSMUSP00000100442-D4	P04436	T-cell receptor alpha chain V region HPB-MLT (Fragment)	ENSMUSP00000100442-D4
ENSP00000302716-D3	P08677	Circumsporozoite protein	ENSP00000302716-D3
ENSP00000354912-D32	P13813	110 kDa antigen (Fragment)	ENSP00000354912-D32
ENSP00000369927-D36	P05980	Prostaglandin F synthase 1	ENSP00000369927-D36
ENSP00000402914-D5	P04207	Ig kappa chain V-III region CLL	ENSP00000402914-D5
XP_010985084.1-D159	P60509	Endogenous retrovirus group PABLB member 1 Env polyprotein	ERVPABLB-1
ENSBTAP00000004431-D5	B0BNE5	S-formylglutathione hydrolase	Esd
ENSP00000367992-D4	Q9R0P3	S-formylglutathione hydrolase	Esd
ENSP00000376652	Q5R896	Ena/VASP-like protein	EVL
XP_010985821.1-D6	Q5R896	Ena/VASP-like protein	EVL
ENSBTAP00000017995-D14	Q8WQA4	Chloride intracellular channel exc-4	exc-4
ENSBTAP00000018349-D5	Q7PMT1	Homeobox protein extradenticle	exd
ENSCAFP00000003652	Q5T1H1	Protein eyes shut homolog	EYS
XP_010997886.1	Q9GLP1	Coagulation factor V	F5
XP_010993739.1-D2	Q969W3	Protein FAM104A	FAM104A
XP_010993739.1	Q5XKR9	Protein FAM104B	FAM104B
ENSP00000328347	Q2KJ38	Protein FAM110B	FAM110B
ENSCAFP00000034814-D2	Q8VE94	Protein FAM110C	Fam110c
ENSP00000367913-D14	Q5HY64	Putative protein FAM47C	FAM47C
XP_010992247.1	Q14153	Protein FAM53B	FAM53B
ENSMUSP00000016511-D24	P16879	Tyrosine-protein kinase Fes/Fps	Fes
XP_010987443.1-D5	P14207	Folate receptor beta	FOLR2
ENSP00000370256	Q9DE24	Forkhead box C1-B	foxc1b
ENSP00000334472	Q63250	Forkhead box protein E3	Foxe3
XP_010995533.1-D20	Q25460	Adhesive plaque matrix protein (Fragment)	FP1
ENSMUSP00000097783-D12	A1X159	Foot protein 1 variant 2	fp-1
ENSP00000353245-D28	A1X158	Foot protein 1 variant 1	fp-1
ENSBTAP00000028801-D3	Q99PW7	Follistatin-related protein 3	Fstl3
ENSBTAP00000049914-D117	Q53VB8	Ferritin light chain	FTL
ENSBTAP00000049914-D121	Q2MHN1	Ferritin light chain	FTL
ENSBTAP00000049914-D41	Q53VB8	Ferritin light chain	FTL
ENSCAFP00000005761-D122	Q53VB8	Ferritin light chain	FTL
ENSCAFP00000005761-D99	Q2MHN1	Ferritin light chain	FTL
XP_010981276.1-D17	P09451	Ferritin light chain	FTL
XP_010981276.1-D38	P02793	Ferritin light chain 1	Ftl1
XP_010998772.1-D12	Q9ULW2	Frizzled-10	FZD10
XP_010998772.1-D14	Q61091	Frizzled-8	Fzd8
XP_010984496.1	Q6GQ27	Gamma-aminobutyric acid receptor-associated protein-like 1	gabarapl1
ENSCAFP00000002778	P08220	Gamma-aminobutyric acid receptor subunit beta-1	GABRB1
ENSCAFP00000025409-D13	P15431	Gamma-aminobutyric acid receptor subunit beta-1	Gabrb1
XP_010997654.1-D2	P18505	Gamma-aminobutyric acid receptor subunit beta-1	GABRB1
ENSBTAP00000016309-D10	P18508	Gamma-aminobutyric acid receptor subunit gamma-2	Gabrg2
ENSCAFP00000011534-D7	Q49A17	Polypeptide N-acetylgalactosaminyltransferase-like 6	GALNTL6
ENSCAFP00000011534-D8	Q49A17	Polypeptide N-acetylgalactosaminyltransferase-like 6	GALNTL6
ENSCAFP00000031811-D17	Q4KYY3	Glyceraldehyde-3-phosphate dehydrogenase	GAPDH
ENSBTAP00000026265-D3	P23773	GATA-binding factor 3	gata3
ENSCAFP00000030680-D7	Q08DV0	Trans-acting T-cell-specific transcription factor GATA-3	GATA3
ENSP00000450281	Q2KIF1	Glutamyl-tRNA(Gln) amidotransferase subunit C, mitochondrial	GATC
ENSCAFP00000004364-D7	P35557	Glucokinase	GCK
ENSCAFP00000004364-D8	P17712	Glucokinase	Gck
ENSP00000410769-D6	P53849	Zinc finger protein GIS2	GIS2
ENSBTAP00000028966-D3	P48165	Gap junction alpha-8 protein	GJA8
ENSMUSP00000113938-D1507	P13360	Protein glass	gl
XP_010978066.1-D3	O94925	Glutaminase kidney isoform, mitochondrial	GLS
ENSCAFP00000034149-D2	Q99445	Glycosyl-phosphatidylinositol-anchored molecule-like protein	GML
ENSCAFP00000034149-D4	Q99445	Glycosyl-phosphatidylinositol-anchored molecule-like protein	GML
ENSCAFP00000020136-D21	P09471	Guanine nucleotide-binding protein G(o) subunit alpha	GNAO1
ENSBTAP00000026183-D6	P68040	Guanine nucleotide-binding protein subunit beta-2-like 1	Gnb2l1
ENSP00000425008-D4	P63244	Guanine nucleotide-binding protein subunit beta-2-like 1	GNB2L1
XP_010998701.1-D3	Q9DB00	GON-4-like protein	Gon4l
ENSBTAP00000033570-D21	Q4VT35	Guanine nucleotide-binding protein alpha-2 subunit	gpa-2
ENSBTAP00000011475-D3	Q8CFZ4	Glypican-3	Gpc3
ENSBTAP00000032818-D2	E1BBQ2	Probable G-protein coupled receptor 158	GPR158
ENSP00000301917	O00155	Probable G-protein coupled receptor 25	GPR25
ENSP00000303149	O54897	Probable G-protein coupled receptor 27	Gpr27
ENSP00000384312-D3	Q7Z2K8	G protein-regulated inducer of neurite outgrowth 1	GPRIN1
ENSP00000327687-D4	Q60934	Glutamate receptor ionotropic, kainate 1	Grik1
ENSBTAP00000015563-D11	P39087	Glutamate receptor ionotropic, kainate 2	Grik2
XP_010981126.1	Q9D3N8	Growth hormone-regulated TBC protein 1	Grtp1
ENSP00000351298-D23	Q61JR3	Serine/threonine-protein phosphatase PP1-alpha	gsp-1
ENSP00000389762-D3	Q6EKJ0	General transcription factor II-I repeat domain-containing protein 2B	GTF2IRD2B
ENSP00000389762-D4	Q6EKJ0	General transcription factor II-I repeat domain-containing protein 2B	GTF2IRD2B
XP_010976514.1	E2RYF7	Protein PBMUCL2	HCG22
XP_010976514.1-D5	E2RYF7	Protein PBMUCL2	HCG22
ENSCAFP00000029177-D6	Q9Y3Q4	Potassium/sodium hyperpolarization-activated cyclic nucleotide-gated channel 4	HCN4
ENSBTAP00000045455-D3	P49614	Beta-hexosaminidase subunit beta	HEXB
ENSP00000402134-D4	P60018	Hereditary hemochromatosis protein homolog	HFE
ENSP00000395155	Q9XRX5	HERV-H LTR-associating protein 3	HHLA3
ENSCAFP00000020491-D10	Q90850	Hypermethylated in cancer 1 protein (Fragment)	HIC1
ENSMUSP00000091286-D380	Q96JB3	Hypermethylated in cancer 2 protein	HIC2
XP_010973031.1-D7	P0C0S8	Histone H2A type 1	HIST1H2AG
ENSCAFP00000003749-D377	P10072	Krueppel-related zinc finger protein 1	HKR1
XP_010990465.1-D3	A2AJ76	Hemicentin-2	Hmcn2
XP_010990465.1-D5	A2AJ76	Hemicentin-2	Hmcn2
ENSCAFP00000034587-D11	Q86SG4	Putative Dresden prostate carcinoma protein 2	HMGN2P46
ENSCAFP00000034587-D12	Q86SG4	Putative Dresden prostate carcinoma protein 2	HMGN2P46
ENSCAFP00000034587-D13	Q86SG4	Putative Dresden prostate carcinoma protein 2	HMGN2P46
ENSCAFP00000034587-D14	Q86SG4	Putative Dresden prostate carcinoma protein 2	HMGN2P46
ENSCAFP00000034587-D8	Q86SG4	Putative Dresden prostate carcinoma protein 2	HMGN2P46
ENSCAFP00000011926-D5	P90947	Alpha-catenin-like protein hmp-1	hmp-1
ENSBTAP00000018597-D66	Q504H8	Homeobox protein HMX3	hmx3
ENSCAFP00000027344-D5	Q62826	Heterogeneous nuclear ribonucleoprotein M	Hnrnpm
XP_010996080.1-D2	Q80W93	Hydrocephalus-inducing protein	Hydin
XP_010997574.1	O75409	Huntingtin-interacting protein M	HYPM
ENSP00000367972	P47928	DNA-binding protein inhibitor ID-4	ID4
ENSBTAP00000005323-D2	O35586	Isopentenyl-diphosphate Delta-isomerase 1	IDI1
ENSBTAP00000056533-D51	O46633	Interferon tau	IFNT
ENSBTAP00000006179-D40	P15696	Interferon tau-1	IFNT1
ENSBTAP00000006179-D39	P07352	Interferon omega-1	IFNW1
ENSBTAP00000014089-D32	P24062	Insulin-like growth factor 1 receptor	Igf1r
ENSBTAP00000049967-D82	O02833	Insulin-like growth factor-binding protein complex acid labile subunit	IGFALS
ENSCAFP00000034956-D38	P35858	Insulin-like growth factor-binding protein complex acid labile subunit	IGFALS
ENSP00000324740-D29	P14616	Insulin receptor-related protein	INSRR
ENSP00000268674-D78	Q9Y4A0	Jerky protein homolog-like	JRKL
ENSCAFP00000033699-D4	P48545	G protein-activated inward rectifier potassium channel 4	Kcnj5
ENSMUSP00000065713-D2	Q6VV64	Potassium channel subfamily K member 18	Kcnk18
XP_010999027.1-D2	Q4VXA5	KH homology domain-containing protein 1	KHDC1
XP_010986899.1-D14	B2GU58	Kinesin-like protein KIF11	kif11
XP_010986899.1-D23	P28025	Kinesin-like protein KIF11-B	kif11-b
ENSCAFP00000023113-D4	A8XW88	cAMP-dependent protein kinase catalytic subunit	kin-1
ENSBTAP00000050911-D2	Q23915	Probable serine/threonine-protein kinase kinX	kinX
ENSP00000302456	Q9Y2Y9	Krueppel-like factor 13	KLF13
ENSP00000248071	Q60793	Krueppel-like factor 4	Klf4
ENSBTAP00000056163-D39	Q6IFX1	Keratin, type I cytoskeletal 24	Krt24
ENSBTAP00000056163-D45	Q7Z3Y9	Keratin, type I cytoskeletal 26	KRT26
ENSMUSP00000103064-D13	Q9BYR4	Keratin-associated protein 4-3	KRTAP4-3
ENSP00000375232-D14	Q9BYR4	Keratin-associated protein 4-3	KRTAP4-3
XP_010975721.1	Q02958	Keratin-associated protein 6-1	KRTAP6-1
XP_010975721.1-D2	Q02958	Keratin-associated protein 6-1	KRTAP6-1
XP_010975721.1-D3	Q02958	Keratin-associated protein 6-1	KRTAP6-1
XP_010998677.1-D3	Q14657	EKC/KEOPS complex subunit LAGE3	LAGE3
XP_010992339.1-D20	P00339	L-lactate dehydrogenase A chain	LDHA
XP_010978761.1-D15	P20063	Low-density lipoprotein receptor (Fragment)	LDLR
ENSBTAP00000056333-D4	O00182	Galectin-9	LGALS9
ENSMUSP00000086795-D6	P97840	Galectin-9	Lgals9
ENSBTAP00000017631-D2	O75473	Leucine-rich repeat-containing G-protein coupled receptor 5	LGR5
ENSBTAP00000006288-D3	Q9HBX8	Leucine-rich repeat-containing G-protein coupled receptor 6	LGR6
ENSP00000353245-D16	Q6ZQX7	Protein LIAT1	LIAT1
ENSP00000353245-D17	Q6ZQX7	Protein LIAT1	LIAT1
ENSP00000353245-D25	Q6ZQX7	Protein LIAT1	LIAT1
ENSBTAP00000007679-D9	O75023	Leukocyte immunoglobulin-like receptor subfamily B member 5	LILRB5
XP_010990171.1	Q99JW4	LIM and senescent cell antigen-like-containing domain protein 1	Lims1
XP_010991224.1	Q6ZU45	Putative C-type lectin domain-containing protein LINC00083	LINC00083
ENSP00000355396-D50	O94898	Leucine-rich repeats and immunoglobulin-like domains protein 2	LRIG2
ENSP00000391861	A6NM62	Leucine-rich repeat-containing protein 53	LRRC53
ENSBTAP00000011445-D3	Q8BGA3	Leucine-rich repeat transmembrane neuronal protein 2	Lrrtm2
ENSP00000354575-D2	Q99KG5	Lipolysis-stimulated lipoprotein receptor	Lsr
ENSP00000354575-D3	Q99KG5	Lipolysis-stimulated lipoprotein receptor	Lsr
ENSMUSP00000080979	Q8BGY3	Leucine zipper protein 2	Luzp2
ENSCAFP00000031279	Q9QZ04	MAGE-like protein 2	Magel2
ENSCAFP00000024152	Q86UL8	Membrane-associated guanylate kinase, WW and PDZ domain-containing protein 2	MAGI2
XP_010998346.1	B2GUY0	Endoplasmic reticulum mannosyl-oligosaccharide 1,2-alpha-mannosidase	Man1b1
ENSBTAP00000013198-D20	Q16659	Mitogen-activated protein kinase 6	MAPK6
XP_010975469.1-D4	Q16659	Mitogen-activated protein kinase 6	MAPK6
ENSMUSP00000129460-D46	Q7KZI7	Serine/threonine-protein kinase MARK2	MARK2
ENSMUSP00000129460-D44	Q8CIP4	MAP/microtubule affinity-regulating kinase 4	Mark4
XP_010973370.1	Q60592	Microtubule-associated serine/threonine-protein kinase 2	Mast2
XP_010973370.1-D2	Q6P0Q8	Microtubule-associated serine/threonine-protein kinase 2	MAST2
XP_010973370.1-D3	Q811L6	Microtubule-associated serine/threonine-protein kinase 4	Mast4
ENSCAFP00000010007-D17	P41243	Megakaryocyte-associated tyrosine-protein kinase	Matk
ENSBTAP00000012514-D36	Q8HXX3	Melanocortin receptor 4	MC4R
ENSMUSP00000071798-D33	P41983	Melanocortin receptor 5	MC5R
ENSBTAP00000046594-D2	Q96PE7	Methylmalonyl-CoA epimerase, mitochondrial	MCEE
ENSBTAP00000046594-D3	Q96PE7	Methylmalonyl-CoA epimerase, mitochondrial	MCEE
ENSCAFP00000035320	Q5F2C3	Meiosis-specific kinetochore protein	Meikin
ENSP00000373476	Q05A36	RNA-binding E3 ubiquitin-protein ligase MEX3C	Mex3c
ENSP00000417515	O43451	Maltase-glucoamylase, intestinal	MGAM
XP_010976451.1-D5	Q29980	MHC class I polypeptide-related sequence B	MICB
XP_010976893.1-D9	O76840	Papilin	mig-6
XP_010976088.1-D19	P34960	Macrophage metalloelastase	Mmp12
ENSMUSP00000018767-D20	P79287	Matrix metalloproteinase-20	MMP20
ENSMUSP00000109673-D4	Q9QXU1	Male-specific submandibular salivary gland protein	MSP
ENSBTAP00000028825	Q9D6Y7	Mitochondrial peptide methionine sulfoxide reductase	Msra
ENSBTAP00000034269-D3	Q9XST5	Metallothionein-2	MT2A
YP_001488948.1-D13	O47687	Cytochrome c oxidase subunit 3	MT-CO3
YP_001488948.1-D15	O47698	Cytochrome c oxidase subunit 3	MT-CO3
YP_001488948.1-D24	P48661	Cytochrome c oxidase subunit 3	MT-CO3
YP_001488948.1-D29	O03201	Cytochrome c oxidase subunit 3	MT-CO3
ENSCAFP00000033088	Q5J1T4	Cytochrome b	MT-CYB
ENSCAFP00000033088-D2	P24992	Cytochrome b	MT-CYB
ENSCAFP00000033088-D3	Q7HEI2	Cytochrome b	MT-CYB
ENSCAFP00000033088-D4	P24992	Cytochrome b	MT-CYB
ENSCAFP00000033088-D7	P82049	Cytochrome b (Fragment)	MT-CYB
ENSCAFP00000033088-D8	Q9TDQ7	Cytochrome b	MT-CYB
YP_001488954.1-D20	Q9TF37	Cytochrome b	MT-CYB
YP_001488954.1-D30	Q597E8	Cytochrome b	MT-CYB
YP_001488954.1-D39	Q85IN6	Cytochrome b	MT-CYB
YP_001488954.1-D47	O21789	Cytochrome b	MT-CYB
YP_001488954.1-D48	O21789	Cytochrome b	MT-CYB
YP_001488954.1-D50	O79465	Cytochrome b	MT-CYB
YP_001488954.1-D51	Q85DE4	Cytochrome b	MT-CYB
YP_001488949.1-D10	Q8WAB4	NADH-ubiquinone oxidoreductase chain 3	MT-ND3
YP_001488949.1-D8	Q8WAB4	NADH-ubiquinone oxidoreductase chain 3	MT-ND3
YP_001488952.1-D28	P48921	NADH-ubiquinone oxidoreductase chain 5	MT-ND5
YP_001488952.1-D29	Q9ZZ57	NADH-ubiquinone oxidoreductase chain 5	MT-ND5
YP_001488953.1	P03924	NADH-ubiquinone oxidoreductase chain 6	MT-ND6
YP_001488953.1-D16	O78757	NADH-ubiquinone oxidoreductase chain 6	MT-ND6
YP_001488953.1-D19	Q71PB7	NADH-ubiquinone oxidoreductase chain 6	MT-ND6
YP_001488953.1-D21	O78757	NADH-ubiquinone oxidoreductase chain 6	MT-ND6
YP_001488953.1-D7	O78757	NADH-ubiquinone oxidoreductase chain 6	MT-ND6
XP_010996061.1	Q8WXI7	Mucin-16	MUC16
ENSCAFP00000034110	Q7Z5P9	Mucin-19	MUC19
ENSCAFP00000034110-D8	Q7Z5P9	Mucin-19	MUC19
XP_010998784.1-D15	Q80Z19	Mucin-2 (Fragments)	Muc2
ENSMUSP00000085159-D12	E2RYF6	Mucin-22	MUC22
ENSMUSP00000097783-D2	E2RYF6	Mucin-22	MUC22
XP_010997547.1	Q6W4X9	Mucin-6	MUC6
XP_010997548.1	Q80T03	Mucin-6	Muc6
XP_010986395.1-D10	P13540	Myosin-7	MYH7
XP_010986395.1-D14	A2AQP0	Myosin-7B	Myh7b
XP_010986395.1-D15	P04462	Myosin-8 (Fragment)	Myh8
ENSCAFP00000027317-D10	P19105	Myosin regulatory light chain 12A	MYL12A
ENSP00000393275	Q8WY41	Nanos homolog 1	NANOS1
XP_010993589.1-D2	Q96M43	Neuroblastoma breakpoint family member 4	NBPF4
ENSBTAP00000030839-D3	Q5VWK0	Neuroblastoma breakpoint family member 6	NBPF6
ENSCAFP00000015918-D6	Q5VWK0	Neuroblastoma breakpoint family member 6	NBPF6
XP_010997970.1-D4	Q0MQJ0	NADH dehydrogenase [ubiquinone] flavoprotein 3, mitochondrial	NDUFV3
ENSMUSP00000091061-D12	P16884	Neurofilament heavy polypeptide	Nefh
ENSMUSP00000092399-D7	P19246	Neurofilament heavy polypeptide	Nefh
XP_010978761.1-D5	P16884	Neurofilament heavy polypeptide	Nefh
XP_010996926.1	Q92859	Neogenin	NEO1
XP_010996926.1-D7	P97798	Neogenin	Neo1
ENSCAFP00000006567-D2	Q9Y2I6	Ninein-like protein	NINL
XP_010991054.1-D2	Q6ZQ12	Ninein-like protein	Ninl
ENSBTAP00000015024-D8	Q90481	Homeobox protein Nkx-2.2a	nkx2.2a
ENSMUSP00000001706-D30	Q8TAU0	Homeobox protein Nkx-2.3	NKX2-3
XP_010972813.1-D13	P97334	Homeobox protein Nkx-2.3	Nkx2-3
XP_010972813.1-D14	P97334	Homeobox protein Nkx-2.3	Nkx2-3
XP_010972813.1-D15	P97334	Homeobox protein Nkx-2.3	Nkx2-3
ENSP00000428325	Q8WX94	NACHT, LRR and PYD domains-containing protein 7	NLRP7
ENSCAFP00000032865	P97459	Neuronal PAS domain-containing protein 1	Npas1
ENSP00000369344	Q6W5P4	Neuropeptide S receptor	NPSR1
ENSCAFP00000025453	D0PRN4	Neurexin-3-beta	NRXN3
XP_010988345.1-D3	Q2TBI1	Non-structural maintenance of chromosomes element 4 homolog A	NSMCE4A
ENSCAFP00000003352-D17	Q8RY25	H Nuclear pore complex protein NUP98A	NUP98A
ENSP00000415795-D10	Q99PG2	Opioid growth factor receptor	Ogfr
ENSCAFP00000012006-D1719	Q60878	Olfactory receptor 140	Olfr140
ENSBTAP00000056055-D1676	Q8VFV4	Olfactory receptor 1440	Olfr1440
ENSBTAP00000056055-D1749	Q8VFV4	Olfactory receptor 1440	Olfr1440
ENSP00000371786-D4	Q8K557	One cut domain family member 3	Onecut3
ENSCAFP00000023112	O57422	Melanopsin-B	opn4b
ENSBTAP00000056055-D1675	Q9GZK7	Olfactory receptor 11A1	OR11A1
ENSP00000450263-D1907	Q9GZK7	Olfactory receptor 11A1	OR11A1
ENSCAFP00000011421-D1335	Q8NGZ2	Olfactory receptor 14K1	OR14K1
XP_010998075.1-D231	Q9GZK3	Olfactory receptor 2B2	OR2B2
XP_010998075.1-D235	Q9GZK3	Olfactory receptor 2B2	OR2B2
ENSCAFP00000016890-D1429	P58173	Olfactory receptor 2B6	OR2B6
XP_010998075.1-D265	Q8N628	Olfactory receptor 2C3	OR2C3
XP_010998075.1-D96	Q13607	Olfactory receptor 2F1	OR2F1
ENSMUSP00000132837-D1569	Q5TZ20	Olfactory receptor 2G6	OR2G6
ENSMUSP00000128501-D1010	Q8NGL6	Olfactory receptor 4A15	OR4A15
ENSCAFP00000011992-D1502	Q8NGF8	Olfactory receptor 4B1	OR4B1
ENSCAFP00000034842-D1766	Q8NGF8	Olfactory receptor 4B1	OR4B1
ENSMUSP00000088203-D457	Q96R67	Olfactory receptor 4C12	OR4C12
ENSMUSP00000128501-D925	Q96R67	Olfactory receptor 4C12	OR4C12
XP_010995386.1-D1585	Q8NGP0	Olfactory receptor 4C13	OR4C13
ENSMUSP00000059489-D1535	Q8NGL9	Olfactory receptor 4C16	OR4C16
XP_010998075.1-D403	A6NHA9	Olfactory receptor 4C46	OR4C46
XP_010998075.1-D405	A6NHA9	Olfactory receptor 4C46	OR4C46
XP_010998075.1-D628	Q8NGB2	Olfactory receptor 4C5	OR4C5
XP_010998075.1-D495	O95013	Olfactory receptor 4F21	OR4F21
ENSMUSP00000078226-D1881	Q8NGD4	Olfactory receptor 4K1	OR4K1
ENSBTAP00000048882-D1462	Q8NGB4	Olfactory receptor 4S1	OR4S1
ENSMUSP00000097367-D1491	Q8NH73	Olfactory receptor 4S2	OR4S2
ENSBTAP00000054122-D1705	Q9NZP0	Olfactory receptor 6C3	OR6C3
ENSMUSP00000128501-D924	Q96RD0	Olfactory receptor 8B2	OR8B2
ENSBTAP00000054315-D1918	Q8NG78	Olfactory receptor 8G5	OR8G5
ENSCAFP00000019602-D3	P40425	Pre-B-cell leukemia transcription factor 2	PBX2
ENSBTAP00000027426-D2	P19787	N-(5-amino-5-carboxypentanoyl)-L-cysteinyl-D-valine synthase	PCBAB
ENSCAFP00000003219-D3	P26046	N-(5-amino-5-carboxypentanoyl)-L-cysteinyl-D-valine synthase	PCBAB
ENSP00000428099-D6	Q5ZMR3	Protein-L-isoaspartate O-methyltransferase domain-containing protein 1	PCMTD1
ENSBTAP00000042405-D4	Q5R7K4	Protein-L-isoaspartate O-methyltransferase domain-containing protein 2	PCMTD2
ENSCAFP00000031368	Q64338	Calcium/calmodulin-dependent 3',5'-cyclic nucleotide phosphodiesterase 1C	Pde1c
ENSCAFP00000030722	Q08499	cAMP-specific 3',5'-cyclic phosphodiesterase 4D	PDE4D
ENSBTAP00000030839-D2	Q5VU43	Myomegalin	PDE4DIP
ENSBTAP00000034379-D19	Q24705	POU domain protein 2 (Fragment)	pdm2
ENSBTAP00000029142-D2	Q5U2R1	Decaprenyl-diphosphate synthase subunit 2	Pdss2
ENSP00000432514-D16	Q6H236	Paternally-expressed gene 3 protein	PEG3
ENSP00000353245-D4	Q8ILR9	Protein PF14	PF14_0175
ENSCAFP00000035677-D2	Q5XIH7	Prohibitin-2	Phb2
ENSCAFP00000035677-D3	Q99623	Prohibitin-2	PHB2
XP_010990907.1-D2	P98161	Polycystin-1	PKD1
XP_010998760.1-D7	Q9JI55	Plectin (Fragment)	PLEC
ENSBTAP00000020999	Q6UQ28	Placenta-expressed transcript 1 protein	PLET1
ENSBTAP00000020999-D2	Q8VEN2	Placenta-expressed transcript 1 protein	Plet1
ENSBTAP00000002420-D3	P19387	DNA-directed RNA polymerase II subunit RPB3	POLR2C
ENSMUSP00000131804-D2	Q3T0Q3	DNA-directed RNA polymerase II subunit RPB3	POLR2C
ENSP00000430106-D5	Q63871	DNA-directed RNA polymerases I, II, and III subunit RPABC4	Polr2k
ENSP00000430106-D6	Q3ZBC0	DNA-directed RNA polymerases I, II, and III subunit RPABC4	POLR2K
ENSP00000386133-D2	Q96KW2	POM121-like protein 2	POM121L2
ENSP00000386133-D3	Q96KW2	POM121-like protein 2	POM121L2
ENSBTAP00000047731-D10	Q3ZCB6	Pancreatic progenitor cell differentiation and proliferation factor	PPDPF
ENSBTAP00000047731-D9	Q3ZCB6	Pancreatic progenitor cell differentiation and proliferation factor	PPDPF
ENSCAFP00000004658-D50	P62935	Peptidyl-prolyl cis-trans isomerase A	PPIA
ENSP00000392257-D22	Q0ZQK6	Peptidyl-prolyl cis-trans isomerase A	PPIA
ENSCAFP00000032465	Q80Z30	Protein phosphatase 1E	Ppm1e
ENSCAFP00000032465-D2	Q80TL0	Protein phosphatase 1E	Ppm1e
ENSCAFP00000030520-D29	Q5R6K8	Serine/threonine-protein phosphatase 4 catalytic subunit	PPP4C
ENSP00000393136-D3	O95522	PRAME family member 12	PRAMEF12
ENSP00000393136-D29	Q5VXH4	PRAME family member 6	PRAMEF6
XP_010999237.1-D36	Q5VXH5	PRAME family member 7	PRAMEF7
XP_010999237.1-D37	Q5VWM5	PRAME family member 9/15	PRAMEF9
ENSBTAP00000005175-D19	Q9NQW5	Probable histone-lysine N-methyltransferase PRDM7	PRDM7
ENSBTAP00000030879-D28	Q9NQW5	Probable histone-lysine N-methyltransferase PRDM7	PRDM7
ENSBTAP00000013106-D29	Q9NQV7	Histone-lysine N-methyltransferase PRDM9	PRDM9
ENSBTAP00000023285-D169	Q96EQ9	Histone-lysine N-methyltransferase PRDM9	Prdm9
ENSBTAP00000030879-D30	Q96EQ9	Histone-lysine N-methyltransferase PRDM9	Prdm9
ENSCAFP00000008127-D5	Q9NQV7	Histone-lysine N-methyltransferase PRDM9	PRDM9
ENSCAFP00000008127-D71	Q9NQV7	Histone-lysine N-methyltransferase PRDM9	PRDM9
ENSMUSP00000125416-D430	Q9NQV7	Histone-lysine N-methyltransferase PRDM9	PRDM9
XP_010998637.1-D222	Q9NQV7	Histone-lysine N-methyltransferase PRDM9	PRDM9
ENSP00000452401-D3	Q02156	Protein kinase C epsilon type	PRKCE
ENSBTAP00000015116-D25	Q28318	Prolactin	PRL
ENSCAFP00000015048-D7	P01239	Prolactin	PRL
ENSP00000302150-D11	P01240	Prolactin	PRL
ENSP00000302150-D14	P05402	Placental prolactin-related protein 1	PRP1
ENSCAFP00000015048-D15	P12402	Placental prolactin-related protein 3	PRP3
ENSP00000371197-D110	Q8WXC7	Putative proline-rich protein 21	PRR21
ENSP00000418240	Q8WXC7	Putative proline-rich protein 21	PRR21
ENSP00000418240-D14	Q8WXC7	Putative proline-rich protein 21	PRR21
ENSP00000327764	Q9NV39	Proline-rich protein 34	PRR34
ENSBTAP00000046936-D3	Q6AXZ6	Serine protease 40	Prss40
ENSBTAP00000010183-D12	Q63425	Periaxin	Prx
ENSBTAP00000010183-D13	E1BM58	Periaxin	PRX
ENSBTAP00000050184-D7	Q9BXM0	Periaxin	PRX
ENSCAFP00000031967-D5	Q9BXM0	Periaxin	PRX
ENSBTAP00000004878-D3	Q8N8N7	Prostaglandin reductase 2	PTGR2
XP_010985792.1-D7	Q12923	Tyrosine-protein phosphatase non-receptor type 13	PTPN13
ENSMUSP00000113703-D3	Q92626	Peroxidasin homolog	PXDN
ENSMUSP00000113703-D2	A8WQH2	Peroxidasin homolog	pxn-1
ENSBTAP00000041588-D2	Q16LW2	Partner of Y14 and mago	Pym
ENSBTAP00000041588-D3	B4NSP6	Partner of Y14 and mago	Pym
ENSBTAP00000041588-D4	Q2F5J3	Partner of Y14 and mago	Pym
ENSCAFP00000031210-D6	Q9H0J4	Glutamine-rich protein 2	QRICH2
XP_010976514.1-D3	Q9H0J4	Glutamine-rich protein 2	QRICH2
ENSCAFP00000006449-D10	Q86YS6	Ras-related protein Rab-43	RAB43
XP_010993192.1	Q53B90	Ras-related protein Rab-43	Rab43
ENSBTAP00000054146-D32	Q03385	Ral guanine nucleotide dissociation stimulator	Ralgds
ENSMUSP00000039186-D4	Q03386	Ral guanine nucleotide dissociation stimulator	Ralgds
ENSMUSP00000039186-D5	Q03385	Ral guanine nucleotide dissociation stimulator	Ralgds
ENSMUSP00000039186-D7	Q12967	Ral guanine nucleotide dissociation stimulator	RALGDS
ENSMUSP00000039186-D9	Q03386	Ral guanine nucleotide dissociation stimulator	Ralgds
XP_010986176.1-D3	Q99708	DNA endonuclease RBBP8	RBBP8
XP_010986176.1-D4	Q99708	DNA endonuclease RBBP8	RBBP8
XP_010986176.1-D5	A6QNQ6	DNA endonuclease RBBP8	RBBP8
ENSCAFP00000013402-D3	Q8IXT5	RNA-binding protein 12B	RBM12B
ENSCAFP00000002762-D22	Q75NA5	Gamma-aminobutyric acid receptor subunit beta	Rdl
ENSBTAP00000055402-D2	Q32KG4	Retrotransposon gag domain-containing protein 1	Rgag1
ENSP00000441452-D2	Q8NET4	Retrotransposon gag domain-containing protein 1	RGAG1
ENSCAFP00000002174-D63	P84096	Rho-related GTP-binding protein RhoG	Rhog
ENSBTAP00000054785-D65	Q8R527	Rho-related GTP-binding protein RhoQ	Rhoq
ENSCAFP00000003854	Q9JIR4	Regulating synaptic membrane exocytosis protein 1	Rims1
ENSCAFP00000003854-D2	Q9JIR4	Regulating synaptic membrane exocytosis protein 1	Rims1
ENSCAFP00000003854-D3	Q99NE5	Regulating synaptic membrane exocytosis protein 1	Rims1
ENSCAFP00000003854-D4	Q9JIR4	Regulating synaptic membrane exocytosis protein 1	Rims1
ENSCAFP00000026471-D10	Q14B02	E3 ubiquitin-protein ligase RNF133	Rnf133
ENSCAFP00000007033-D6	Q9CWS1	E3 ubiquitin-protein ligase RNF135	Rnf135
ENSP00000425840-D2	Q5DTZ6	RING finger protein 150	Rnf150
ENSBTAP00000013151-D11	Q99M28	RNA-binding protein with serine-rich domain 1	Rnps1
ENSCAFP00000028673-D9	Q99M28	RNA-binding protein with serine-rich domain 1	Rnps1
ENSBTAP00000014089-D44	Q78DX7	Proto-oncogene tyrosine-protein kinase ROS	Ros1
ENSBTAP00000014089-D48	Q63132	Proto-oncogene tyrosine-protein kinase ROS	Ros1
ENSBTAP00000043581-D2	Q8TA86	Retinitis pigmentosa 9 protein	RP9
ENSCAFP00000004710-D3	Q8TA86	Retinitis pigmentosa 9 protein	RP9
ENSCAFP00000031648-D2	Q96AT9	Ribulose-phosphate 3-epimerase	RPE
ENSCAFP00000033219-D10	P40429	60S ribosomal protein L13a	RPL13A
ENSCAFP00000033219-D11	P40429	60S ribosomal protein L13a	RPL13A
ENSCAFP00000033219-D12	Q9XSU0	60S ribosomal protein L13a	RPL13A
ENSMUSP00000129955-D32	P61256	60S ribosomal protein L26	RPL26
ENSBTAP00000005015-D26	Q3MIC0	60S ribosomal protein L37a	RPL37A
ENSBTAP00000005015-D27	Q5RBF9	60S ribosomal protein L37a	RPL37A
ENSBTAP00000055278-D42	P62891	60S ribosomal protein L39	RPL39
ENSBTAP00000055278-D43	P62891	60S ribosomal protein L39	RPL39
ENSBTAP00000026826-D60	Q58DT1	60S ribosomal protein L7	RPL7
ENSCAFP00000032002-D60	P14148	60S ribosomal protein L7	Rpl7
ENSCAFP00000034053-D59	Q58DT1	60S ribosomal protein L7	RPL7
ENSCAFP00000034053-D60	P14148	60S ribosomal protein L7	Rpl7
ENSCAFP00000034053-D62	Q5R9R4	60S ribosomal protein L7	RPL7
ENSCAFP00000034053-D64	P05426	60S ribosomal protein L7	Rpl7
ENSCAFP00000034053-D68	Q5R9R4	60S ribosomal protein L7	RPL7
ENSCAFP00000026085-D17	P62425	60S ribosomal protein L7a	Rpl7a
ENSCAFP00000026085-D19	Q4R5C2	60S ribosomal protein L7a	RPL7A
ENSMUSP00000126949-D17	P62425	60S ribosomal protein L7a	Rpl7a
ENSMUSP00000129942-D21	P62424	60S ribosomal protein L7a	RPL7A
ENSBTAP00000048183-D3	Q9DG68	60S acidic ribosomal protein P0	RPLP0
XP_010985251.1	P05387	60S acidic ribosomal protein P2	RPLP2
XP_010985251.1-D5	P90703	60S acidic ribosomal protein P2	rpp-2
ENSBTAP00000052430-D33	P24051	40S ribosomal protein S27-like	Rps27l
ENSCAFP00000035017-D2	P24051	40S ribosomal protein S27-like	Rps27l
ENSBTAP00000024234-D40	P62753	40S ribosomal protein S6	RPS6
ENSP00000389351-D51	P08865	40S ribosomal protein SA	RPSA
ENSCAFP00000003858-D3	P97347	Repetin	Rptn
ENSMUSP00000044998-D3	P97347	Repetin	Rptn
ENSMUSP00000085159-D16	Q6XPR3	Repetin	RPTN
ENSMUSP00000126250-D15	P97347	Repetin	Rptn
ENSP00000264828-D9	P97347	Repetin	Rptn
ENSBTAP00000053740-D5	Q28298	Ribosome-binding protein 1	RRBP1
ENSMUSP00000057607-D27	Q9P2E9	Ribosome-binding protein 1	RRBP1
ENSP00000353245-D26	Q99PL5	Ribosome-binding protein 1	Rrbp1
ENSBTAP00000015775-D2	Q5TD94	Radial spoke head protein 4 homolog A	RSPH4A
ENSBTAP00000015775-D3	Q5TD94	Radial spoke head protein 4 homolog A	RSPH4A
XP_010978359.1-D2	Q92736	Ryanodine receptor 2	RYR2
ENSMUSP00000129975-D2211	Q9QX96	Sal-like protein 2	Sall2
ENSP00000407978	P19601	Homeobox protein SAX-1 (Fragment)	SAX1
ENSCAFP00000003352-D19	Q7KRY7	Protein lap4	scrib
XP_010997059.1-D2	Q9BWW7	Transcriptional repressor scratch 1	SCRT1
ENSBTAP00000055330	Q08535	Secretin	Sct
ENSMUSP00000098436-D4	Q62170	P-selectin glycoprotein ligand 1	Selplg
XP_010979162.1	Q9R2C1	Stress-associated endoplasmic reticulum protein 1	Serp1
XP_010975945.1-D38	A9RA96	Serpin B10	SERPINB10
ENSMUSP00000117160-D25	Q15428	Splicing factor 3A subunit 2	SF3A2
XP_010995533.1-D23	Q15428	Splicing factor 3A subunit 2	SF3A2
ENSMUSP00000117160-D13	Q00725	Salivary glue protein Sgs-4	Sgs4
ENSP00000374013-D11	Q00725	Salivary glue protein Sgs-4	Sgs4
XP_010981798.1	B8ZZ34	Putative protein shisa-8	SHISA8
ENSCAFP00000032917-D2	A2ALU4	Protein Shroom2	Shroom2
XP_010985168.1-D6	Q96RL6	Sialic acid-binding Ig-like lectin 11	SIGLEC11
ENSCAFP00000034037-D12	Q5TFQ8	Signal-regulatory protein beta-1 isoform 3	SIRPB1
ENSCAFP00000024466-D20	O94813	Slit homolog 2 protein	SLIT2
XP_010989365.1-D12	O94813	Slit homolog 2 protein	SLIT2
ENSBTAP00000029227-D2	Q7TN29	Stromal membrane-associated protein 2	Smap2
XP_010977195.1-D2	Q86US8	Telomerase-binding protein EST1A	SMG6
ENSCAFP00000010358	O15370	Transcription factor SOX-12	SOX12
ENSMUSP00000097025-D5	Q5TZJ5	Spermatogenesis-associated protein 31A1	SPATA31A1
ENSBTAP00000024085-D9	Q5VU36	Spermatogenesis-associated protein 31A5	SPATA31A5
ENSCAFP00000019990-D15	Q5VVP1	Spermatogenesis-associated protein 31A6	SPATA31A6
ENSMUSP00000097025-D4	Q5VVP1	Spermatogenesis-associated protein 31A6	SPATA31A6
XP_010991980.1-D22	Q5VVP1	Spermatogenesis-associated protein 31A6	SPATA31A6
ENSMUSP00000097024-D2	Q8IWB4	Spermatogenesis-associated protein 31A7	SPATA31A7
ENSP00000406957-D16	Q8IWB4	Spermatogenesis-associated protein 31A7	SPATA31A7
XP_010991980.1-D26	Q6ZUB1	Spermatogenesis-associated protein 31E1	SPATA31E1
ENSBTAP00000050212-D32	Q96WV6	Uncharacterized threonine-rich GPI-anchored glycoprotein PJ4664.02	SPBPJ4664.02
ENSBTAP00000050911-D4	Q96WV6	Uncharacterized threonine-rich GPI-anchored glycoprotein PJ4664.02	SPBPJ4664.02
ENSBTAP00000012052-D6	P79124	Short palate, lung and nasal epithelium carcinoma-associated protein 2A	SPLUNC2A
ENSCAFP00000010917-D2	P79125	Short palate, lung and nasal epithelium carcinoma-associated protein 2B	SPLUNC2B
ENSMUSP00000128943-D2	Q62266	Cornifin-A	Sprr1a
ENSMUSP00000064652	O70561	Putative small proline-rich protein 2J	Sprr2j
ENSMUSP00000064652-D2	O70561	Putative small proline-rich protein 2J	Sprr2j
ENSMUSP00000064652-D3	O70561	Putative small proline-rich protein 2J	Sprr2j
ENSMUSP00000064652-D4	O70561	Putative small proline-rich protein 2J	Sprr2j
ENSCAFP00000007982-D10	Q5XGC9	Serum response factor-binding protein 1	srfbp1
ENSBTAP00000053480	Q5ZMJ9	Serine/arginine repetitive matrix protein 1	SRRM1
ENSP00000432514-D2	B3KS81	Serine/arginine repetitive matrix protein 5	SRRM5
ENSBTAP00000030879-D29	Q7RTT5	Protein SSX7	SSX7
ENSBTAP00000010183-D6	Q9WVL2	Signal transducer and activator of transcription 2	Stat2
ENSCAFP00000035781	Q5M7M7	Double-stranded RNA-binding protein Staufen homolog 2	stau2
ENSCAFP00000020384-D5	Q6PE84	Stomatin-like protein 3	Stoml3
ENSCAFP00000002547-D2	Q92777	Synapsin-2	SYN2
ENSCAFP00000031107	Q92777	Synapsin-2	SYN2
ENSP00000352065	Q8IYJ3	Synaptotagmin-like protein 1	SYTL1
ENSCAFP00000031846-D3	Q92844	TRAF family member-associated NF-kappa-B activator	TANK
ENSP00000259075-D3	P70347	TRAF family member-associated NF-kappa-B activator	Tank
ENSBTAP00000019973-D9	Q9D1E6	Tubulin-folding cofactor B	Tbcb
XP_010977173.1-D10	Q20728	Tubulin-specific chaperone B	tbcb-1
ENSBTAP00000032173-D2	C9ZN16	Flagellar attachment zone protein 1	TbgDal_IV3690
ENSCAFP00000003956-D2	P23253	Sialidase	TCNA
ENSCAFP00000033085-D2	P23253	Sialidase	TCNA
ENSP00000403817-D5	P23253	Sialidase	TCNA
ENSP00000324323	Q9CQ66	Tctex1 domain-containing protein 2	Tctex1d2
ENSBTAP00000000472-D3	O95551	Tyrosyl-DNA phosphodiesterase 2	TDP2
ENSCAFP00000015328-D2	A7YWI9	Tyrosyl-DNA phosphodiesterase 2	TDP2
ENSCAFP00000001535-D6	Q9JLC6	Thyrotroph embryonic factor	Tef
ENSCAFP00000001535-D7	Q9JLC6	Thyrotroph embryonic factor	Tef
ENSMUSP00000023024-D4	P97516	Thyrotroph embryonic factor (Fragment)	TEF
XP_010981817.1-D5	P97516	Thyrotroph embryonic factor (Fragment)	TEF
XP_010976677.1	H3BV60	Transforming growth factor-beta receptor type 3-like protein	TGFBR3L
ENSCAFP00000014470-D112	Q96MW7	Tigger transposable element-derived protein 1	TIGD1
XP_010987548.1-D274	Q96MW7	Tigger transposable element-derived protein 1	TIGD1
ENSBTAP00000055555-D197	Q6NT04	Tigger transposable element-derived protein 7	TIGD7
ENSBTAP00000052527-D29	Q28201	Trophoblast Kunitz domain protein 1	TKDP1
XP_010996622.1	Q9Y2C9	Toll-like receptor 6	TLR6
XP_010972816.1	P0CAT3	Putative TLX1 neighbor protein	TLX1NB
XP_010972680.1-D4	Q9DBU0	Transmembrane 9 superfamily member 1	Tm9sf1
XP_010972680.1-D5	Q5R8F1	Transmembrane 9 superfamily member 1	TM9SF1
ENSCAFP00000033477-D3	Q69ZZ6	Transmembrane and coiled-coil domains protein 1	Tmcc1
ENSCAFP00000033477-D2	Q80W04	Transmembrane and coiled-coil domains protein 2	Tmcc2
ENSCAFP00000010348-D3	Q3SZR6	Transmembrane protein 147	TMEM147
ENSCAFP00000010348-D4	Q9CQG6	Transmembrane protein 147	Tmem147
ENSCAFP00000032165-D2	A6QQX9	Transmembrane protein 163	TMEM163
ENSCAFP00000032165-D3	Q8C996	Transmembrane protein 163	Tmem163
ENSMUSP00000131127	A6NGB0	Transmembrane protein 191C	TMEM191C
ENSP00000395244	Q5F3L7	Transmembrane protein 229B	TMEM229B
ENSP00000386149	O96002	Transmembrane protein 257	TMEM257
ENSP00000316940	Q5JXX7	Transmembrane protein 31	TMEM31
XP_010998143.1-D2	O15417	Trinucleotide repeat-containing gene 18 protein	TNRC18
ENSBTAP00000054151-D30	P30366	H Serine/threonine-protein phosphatase PP1 isozyme 1	TOPP1
ENSP00000438113	Q95212	Tumor protein D52	TPD52
XP_010988090.1	Q86V40	Metalloprotease TIKI1	TRABD2A
ENSMUSP00000103528-D10	Q99PN3	Tripartite motif-containing protein 26	Trim26
ENSMUSP00000103528-D2	Q96LD4	Tripartite motif-containing protein 47	TRIM47
ENSBTAP00000054057-D18	Q865W2	E3 ubiquitin-protein ligase TRIM50	TRIM50
ENSP00000431987-D48	A6NGJ6	Tripartite motif-containing protein 64	TRIM64
ENSP00000431987-D49	A6NGJ6	Tripartite motif-containing protein 64	TRIM64
ENSBTAP00000013121-D5	Q6PJ69	Tripartite motif-containing protein 65	TRIM65
ENSCAFP00000035463-D5	Q2Q1W2	E3 ubiquitin-protein ligase TRIM71	TRIM71
ENSP00000432514-D21	Q99KW3	TRIO and F-actin-binding protein	Triobp
ENSMUSP00000129613	Q80ZI1	TMF-regulated nuclear protein 1	Trnp1
ENSMUSP00000108329-D2	Q12816	Trophinin	TRO
ENSMUSP00000108329-D3	Q12816	Trophinin	TRO
XP_010998808.1-D3	Q9XSM3	Transient receptor potential cation channel subfamily V member 5	Trpv5
XP_010998808.1-D10	Q9H1D0	Transient receptor potential cation channel subfamily V member 6	TRPV6
XP_010998808.1-D4	Q9R186	Transient receptor potential cation channel subfamily V member 6	Trpv6
XP_010998808.1-D6	Q9R186	Transient receptor potential cation channel subfamily V member 6	Trpv6
ENSP00000327984-D25	O19110	Testis-specific Y-encoded protein 1	TSPY1
XP_010989447.1-D3	O19110	Testis-specific Y-encoded protein 1	TSPY1
XP_010989448.1-D8	Q9H2G4	Testis-specific Y-encoded-like protein 2	TSPYL2
XP_010997870.1-D20	P13602	Tubulin beta-2 chain	tubb2
XP_010976608.1-D25	Q9ERD7	Tubulin beta-3 chain	Tubb3
XP_010997870.1-D21	P86221	Tubulin beta-4B chain (Fragments)	TUBB4B
XP_010997870.1-D25	Q922F4	Tubulin beta-6 chain	Tubb6
ENSBTAP00000055684-D2	Q32KM1	Tubulin gamma-2 chain	TUBG2
ENSP00000291552	Q8BGJ9	Splicing factor U2AF 26 kDa subunit	U2af1l4
ENSCAFP00000033920-D51	A5PKP9	Ubiquitin-conjugating enzyme E2 D4	ube2d4
ENSCAFP00000024831-D8	Q9JJP9	Ubiquilin-1	Ubqln1
XP_010988874.1-D6	Q8R317	Ubiquilin-1	Ubqln1
ENSBTAP00000016352-D10	Q9BZM4	NKG2D ligand 3	ULBP3
XP_010992303.1-D12	Q9BZM4	NKG2D ligand 3	ULBP3
ENSP00000334650-D2	Q22271	Uncoordinated protein 58	unc-58
ENSMUSP00000021288-D6	C9JLJ4	Ubiquitin carboxyl-terminal hydrolase 17-like protein 13	USP17L13
ENSBTAP00000011598-D7	D6RBQ6	Ubiquitin carboxyl-terminal hydrolase 17-like protein 17	USP17L17
ENSMUSP00000021288-D7	A6NCW7	Inactive ubiquitin carboxyl-terminal hydrolase 17-like protein 4	USP17L4
ENSBTAP00000038058-D7	Q9HBJ7	Ubiquitin carboxyl-terminal hydrolase 29	USP29
ENSP00000258399-D7	F1N5V1	Ubiquitin carboxyl-terminal hydrolase 37	USP37
ENSBTAP00000043269-D2	Q92738	USP6 N-terminal-like protein	USP6NL
ENSBTAP00000026119-D2	P70460	Vasodilator-stimulated phosphoprotein	Vasp
ENSP00000370420	Q9H321	Variable charge X-linked protein 3B	VCX3B
ENSCAFP00000031858	Q8IUA0	WAP four-disulfide core domain protein 8	WFDC8
ENSMUSP00000073601-D2	Q6B4J2	Vitamin K epoxide reductase complex subunit 1	VKORC1
XP_010990465.1-D4	Q9Y334	von Willebrand factor A domain-containing protein 7	VWA7
XP_010998363.1-D3	Q505H4	von Willebrand factor C domain-containing protein 2-like	Vwc2l
XP_010998363.1-D4	B2RUY7	von Willebrand factor C domain-containing protein 2-like	VWC2L
XP_010976608.1-D26	P09652	Tubulin beta-4 chain	XP_010976608.1-D26
XP_010976891.1-D20	P04815	Spleen trypsin inhibitor I	XP_010976891.1-D20
XP_010976974.1-D22	P0DN18	U-actitoxin-Avd3q	XP_010976974.1-D22
XP_010976974.1-D24	Q9TWF9	KappaPI-actitoxin-Avd3c	XP_010976974.1-D24
XP_010977360.1-D5	Q9UF83	Uncharacterized protein DKFZp434B061	XP_010977360.1-D5
XP_010978364.1	Q6ZTK2	Putative uncharacterized protein LOC400499	XP_010978364.1
XP_010978366.1	Q9U943	Apolipophorins	XP_010978366.1
XP_010978761.1-D7	P05995	Seminal vesicle major clotting proteins	XP_010978761.1-D7
XP_010990090.1-D32	P0DN19	U-actitoxin-Avd3r (Fragment)	XP_010990090.1-D32
XP_010990775.1-D3	P13821	S-antigen protein	XP_010990775.1-D3
XP_010997870.1-D22	O17449	Tubulin beta-1 chain	XP_010997870.1-D22
XP_010998777.1-D10	A5PKC7	Uncharacterized protein CXorf49 homolog	XP_010998777.1-D10
XP_010998777.1-D2	Q9D454	Uncharacterized protein CXorf49 homolog	XP_010998777.1-D2
XP_010998777.1-D3	A5PKC7	Uncharacterized protein CXorf49 homolog	XP_010998777.1-D3
XP_010998777.1-D5	A5PKC7	Uncharacterized protein CXorf49 homolog	XP_010998777.1-D5
XP_010998777.1-D6	A5PKC7	Uncharacterized protein CXorf49 homolog	XP_010998777.1-D6
XP_010998777.1-D7	A5PKC7	Uncharacterized protein CXorf49 homolog	XP_010998777.1-D7
XP_010998777.1-D8	A5PKC7	Uncharacterized protein CXorf49 homolog	XP_010998777.1-D8
XP_010998777.1-D9	A5PKC7	Uncharacterized protein CXorf49 homolog	XP_010998777.1-D9
ENSP00000432514-D15	Q02290	Endo-1,4-beta-xylanase B	xynB
ENSMUSP00000111968-D475	Q28983	Zonadhesin	ZAN
ENSBTAP00000056103-D2	Q96IU2	Zinc finger BED domain-containing protein 3	ZBED3
ENSMUSP00000103058-D18	Q92010	Zinc finger and BTB domain-containing protein 14	ZBTB14
ENSBTAP00000017903-D14	Q9HCK0	Zinc finger and BTB domain-containing protein 26	ZBTB26
ENSP00000232974-D354	O43298	Zinc finger and BTB domain-containing protein 43	ZBTB43
ENSBTAP00000014968-D545	O95365	Zinc finger and BTB domain-containing protein 7A	ZBTB7A
ENSP00000232014-D119	O95365	Zinc finger and BTB domain-containing protein 7A	ZBTB7A
ENSMUSP00000129569	Q5SS00	DBF4-type zinc finger-containing protein 2 homolog	Zdbf2
ENSMUSP00000101263-D147	Q6B4Z5	Zinc finger Y-chromosomal protein	ZFY
ENSP00000267294	Q61467	Zinc finger protein ZIC 4	Zic4
ENSBTAP00000051755-D275	A1YG60	Zinc finger protein with KRAB and SCAN domains 8	ZKSCAN8
ENSBTAP00000001978-D28	Q8K3J5	Zinc finger protein 131	Znf131
ENSBTAP00000052067-D340	P52736	Zinc finger protein 133	ZNF133
ENSP00000430980-D606	Q5R9F0	Zinc finger protein 14	ZNF14
ENSMUSP00000104591-D757	Q9Y473	Zinc finger protein 175	ZNF175
ENSBTAP00000054556-D1240	Q5R9S5	Zinc finger protein 182	ZNF182
XP_010987706.1-D285	Q13398	Zinc finger protein 211	ZNF211
XP_010991972.1-D541	P17031	Zinc finger protein 26	ZNF26
ENSP00000299237-D465	O43296	Zinc finger protein 264	ZNF264
ENSBTAP00000040579-D202	Q14586	Zinc finger protein 267	ZNF267
ENSBTAP00000040579-D219	Q14586	Zinc finger protein 267	ZNF267
ENSBTAP00000040579-D241	Q14586	Zinc finger protein 267	ZNF267
ENSCAFP00000021173-D211	Q14586	Zinc finger protein 267	ZNF267
ENSP00000296437-D507	Q96NJ3	Zinc finger protein 285	ZNF285
XP_010981958.1-D540	P17039	Zinc finger protein 30	ZNF30
ENSCAFP00000003734-D162	Q96RE9	Zinc finger protein 300	ZNF300
ENSCAFP00000024436-D282	Q96RE9	Zinc finger protein 300	ZNF300
ENSBTAP00000022417-D293	Q6P1L6	Zinc finger protein 343	ZNF343
ENSMUSP00000130004-D148	Q6P1L6	Zinc finger protein 343	ZNF343
ENSBTAP00000053730-D89	Q96SE7	Zinc finger protein 347	ZNF347
XP_010984381.1-D1264	A0JPL0	Zinc finger protein 382	Znf382
XP_010998353.1-D458	P51814	Zinc finger protein 41	ZNF41
XP_010987706.1-D375	O94892	Zinc finger protein 432	ZNF432
ENSBTAP00000006843-D1190	Q96JC4	Zinc finger protein 479	ZNF479
ENSMUSP00000126511-D2363	Q96K75	Zinc finger protein 514	ZNF514
ENSMUSP00000041821-D27	Q3MIS6	Zinc finger protein 528	ZNF528
ENSBTAP00000053730-D35	Q76KX8	Zinc finger protein 534	ZNF534
ENSP00000311957-D48	Q76KX8	Zinc finger protein 534	ZNF534
ENSBTAP00000053730-D32	Q5R5S6	Zinc finger protein 540	ZNF540
ENSBTAP00000053730-D7	Q5R5Q6	Zinc finger protein 571	ZNF571
ENSMUSP00000104212-D2	Q96ND8	Zinc finger protein 583	ZNF583
ENSBTAP00000023285-D121	Q5RDX1	Zinc finger protein 585A	ZNF585A
ENSBTAP00000048980-D2	Q8TC21	Zinc finger protein 596	ZNF596
XP_010981956.1-D73	Q5EBL2	Zinc finger protein 628	ZNF628
ENSMUSP00000051979-D857	Q8N3J9	Zinc finger protein 664	ZNF664
ENSP00000403159-D2054	Q5R8X1	Zinc finger protein 665	ZNF665
XP_010975683.1-D1305	Q5R8X1	Zinc finger protein 665	ZNF665
ENSBTAP00000051806-D159	Q86XU0	Zinc finger protein 677	ZNF677
ENSMUSP00000117644-D23	Q86XU0	Zinc finger protein 677	ZNF677
ENSP00000311957-D79	Q86XU0	Zinc finger protein 677	ZNF677
ENSCAFP00000003734-D296	Q8N972	Zinc finger protein 709	ZNF709
XP_010987672.1-D481	Q8N972	Zinc finger protein 709	ZNF709
ENSBTAP00000053983-D1612	Q9NQZ8	Endothelial zinc finger protein induced by tumor necrosis factor alpha	ZNF71
ENSCAFP00000021630-D29	Q9NQZ8	Endothelial zinc finger protein induced by tumor necrosis factor alpha	ZNF71
ENSBTAP00000048848-D23	A6NP11	Zinc finger protein 716	ZNF716
ENSMUSP00000062344-D398	Q7L3S4	Zinc finger protein 771	ZNF771
ENSP00000330838-D483	Q7L3S4	Zinc finger protein 771	ZNF771
ENSP00000311957-D135	Q5RER9	Zinc finger protein 813	ZNF813
ENSP00000380394-D178	Q96IR2	Zinc finger protein 845	ZNF845
ENSCAFP00000002435-D510	P35789	Zinc finger protein 93	ZNF93
ENSBTAP00000050212-D35	Q6ZQT0	Putative uncharacterized protein FLJ45035
