# Supplementary material for: Genome sequence and comparative analysis of reindeer (Rangifer tarandus) in northern Eurasia
Source: Sci Rep. 2020 Jun 2;10:8980. doi: 10.1038/s41598-020-65487-y (PMC7265531; doi:10.1038/s41598-020-65487-y)
Supplement: Supplementary file 3 — Dataset 2. [file 41598_2020_65487_MOESM3_ESM.xlsx]

## Sheet: InterPro
List of reindeer-specific genes with functional domains annotated by InterPro scan
Unique reindeer gene ID	InterProScan ID
ENSBTAP00000001639-D108	IPR000355
ENSBTAP00000001639-D108	IPR000276
ENSBTAP00000001639-D108	IPR017452
ENSBTAP00000001959-D15	IPR002223
ENSBTAP00000001978-D2	IPR007087
ENSBTAP00000001978-D2	IPR015880
ENSBTAP00000001978-D2	IPR000210
ENSBTAP00000001978-D28	IPR015880
ENSBTAP00000001978-D28	IPR007087
ENSBTAP00000001978-D28	IPR027758
ENSBTAP00000001978-D28	IPR027775
ENSBTAP00000002420-D3	IPR011262
ENSBTAP00000003277-D2	IPR002347
ENSBTAP00000003277-D2	IPR002198
ENSBTAP00000004431-D5	IPR014186
ENSBTAP00000004431-D5	IPR000801
ENSBTAP00000004878-D3	IPR002085
ENSBTAP00000005015-D26	IPR002674
ENSBTAP00000005015-D27	IPR002674
ENSBTAP00000005175-D19	IPR007087
ENSBTAP00000005323-D2	IPR011876
ENSBTAP00000006179-D39	IPR000471
ENSBTAP00000006179-D40	IPR000471
ENSBTAP00000006843-D1190	IPR007087
ENSBTAP00000006843-D1190	IPR015880
ENSBTAP00000007679-D9	IPR007110
ENSBTAP00000007679-D9	IPR003598
ENSBTAP00000007679-D9	IPR003599
ENSBTAP00000008068-D4	IPR004942
ENSBTAP00000010604-D2	IPR001275
ENSBTAP00000010604-D2	IPR026607
ENSBTAP00000011424-D3	IPR000649
ENSBTAP00000011424-D4	IPR000649
ENSBTAP00000011445-D3	IPR003591
ENSBTAP00000011445-D3	IPR001611
ENSBTAP00000011475-D3	IPR001863
ENSBTAP00000011475-D3	IPR031188
ENSBTAP00000011598-D7	IPR018200
ENSBTAP00000011598-D7	IPR028889
ENSBTAP00000011598-D7	IPR001394
ENSBTAP00000011677-D6	IPR000169
ENSBTAP00000011677-D6	IPR022684
ENSBTAP00000011677-D6	IPR001300
ENSBTAP00000011677-D6	IPR022682
ENSBTAP00000011677-D6	IPR022683
ENSBTAP00000012514-D36	IPR001908
ENSBTAP00000012514-D36	IPR000276
ENSBTAP00000012514-D36	IPR017452
ENSBTAP00000012514-D36	IPR001671
ENSBTAP00000013106-D29	IPR001909
ENSBTAP00000013106-D29	IPR003655
ENSBTAP00000013121-D5	IPR001841
ENSBTAP00000013121-D5	IPR017907
ENSBTAP00000013121-D5	IPR018957
ENSBTAP00000013151-D11	IPR000504
ENSBTAP00000013198-D20	IPR008350
ENSBTAP00000013198-D20	IPR002290
ENSBTAP00000013198-D20	IPR008271
ENSBTAP00000013198-D20	IPR000719
ENSBTAP00000013198-D20	IPR017441
ENSBTAP00000014089-D32	IPR020635
ENSBTAP00000014089-D32	IPR028792
ENSBTAP00000014089-D32	IPR001245
ENSBTAP00000014089-D32	IPR000719
ENSBTAP00000014089-D32	IPR002011
ENSBTAP00000014089-D44	IPR001245
ENSBTAP00000014089-D44	IPR000719
ENSBTAP00000014089-D44	IPR002011
ENSBTAP00000014089-D48	IPR001245
ENSBTAP00000014089-D48	IPR020635
ENSBTAP00000014089-D48	IPR000719
ENSBTAP00000014089-D48	IPR002011
ENSBTAP00000014968-D545	IPR007087
ENSBTAP00000014968-D545	IPR015880
ENSBTAP00000014968-D545	IPR000210
ENSBTAP00000015024-D8	IPR020479
ENSBTAP00000015024-D8	IPR001356
ENSBTAP00000015024-D8	IPR017970
ENSBTAP00000015116-D25	IPR018116
ENSBTAP00000015116-D25	IPR001400
ENSBTAP00000015563-D11	IPR001828
ENSBTAP00000015775-D2	IPR006802
ENSBTAP00000015775-D3	IPR006802
ENSBTAP00000016309-D10	IPR018000
ENSBTAP00000016309-D10	IPR006202
ENSBTAP00000016309-D10	IPR006201
ENSBTAP00000016756-D14	IPR000504
ENSBTAP00000017420-D20	IPR008160
ENSBTAP00000017631-D2	IPR002131
ENSBTAP00000017631-D2	IPR000276
ENSBTAP00000017631-D2	IPR017452
ENSBTAP00000017903-D14	IPR007087
ENSBTAP00000017903-D14	IPR015880
ENSBTAP00000018349-D5	IPR001356
ENSBTAP00000018349-D5	IPR017970
ENSBTAP00000018349-D5	IPR005542
ENSBTAP00000018597-D66	IPR001356
ENSBTAP00000018597-D66	IPR020479
ENSBTAP00000018597-D66	IPR017970
ENSBTAP00000019971-D2	IPR001275
ENSBTAP00000019971-D2	IPR026607
ENSBTAP00000019973-D9	IPR000938
ENSBTAP00000020999	IPR026184
ENSBTAP00000020999-D2	IPR026184
ENSBTAP00000022417-D293	IPR007087
ENSBTAP00000022417-D293	IPR015880
ENSBTAP00000022980-D7	IPR008160
ENSBTAP00000023285-D121	IPR007087
ENSBTAP00000023285-D121	IPR015880
ENSBTAP00000023285-D169	IPR015880
ENSBTAP00000023285-D169	IPR007087
ENSBTAP00000023581-D7	IPR001148
ENSBTAP00000023581-D7	IPR018338
ENSBTAP00000023581-D7	IPR023561
ENSBTAP00000023581-D7	IPR018443
ENSBTAP00000024234-D40	IPR001377
ENSBTAP00000024453-D28	IPR001395
ENSBTAP00000024453-D28	IPR020471
ENSBTAP00000024453-D28	IPR018170
ENSBTAP00000024453-D28	IPR023210
ENSBTAP00000025538-D9	IPR002110
ENSBTAP00000025538-D9	IPR020683
ENSBTAP00000025560-D4	IPR027093
ENSBTAP00000025687-D4	IPR007087
ENSBTAP00000025687-D4	IPR015880
ENSBTAP00000025788-D27	IPR008160
ENSBTAP00000026119-D2	IPR017354
ENSBTAP00000026119-D2	IPR000697
ENSBTAP00000026221-D4	IPR000938
ENSBTAP00000026265-D3	IPR000679
ENSBTAP00000026308-D16	IPR013310
ENSBTAP00000026308-D16	IPR000276
ENSBTAP00000026308-D16	IPR017452
ENSBTAP00000026308-D36	IPR000276
ENSBTAP00000026308-D36	IPR017452
ENSBTAP00000026308-D36	IPR013311
ENSBTAP00000026826-D60	IPR016082
ENSBTAP00000027426-D2	IPR025110
ENSBTAP00000027426-D2	IPR009081
ENSBTAP00000028801-D3	IPR017878
ENSBTAP00000028825	IPR002569
ENSBTAP00000028825	IPR028427
ENSBTAP00000028966-D3	IPR000500
ENSBTAP00000028966-D3	IPR013092
ENSBTAP00000028966-D3	IPR019570
ENSBTAP00000028966-D3	IPR017990
ENSBTAP00000029142-D2	IPR017446
ENSBTAP00000029227-D2	IPR001164
ENSBTAP00000030177	IPR003887
ENSBTAP00000030177-D2	IPR003887
ENSBTAP00000030839-D3	IPR010630
ENSBTAP00000030879-D28	IPR003655
ENSBTAP00000030879-D28	IPR001909
ENSBTAP00000030879-D29	IPR001909
ENSBTAP00000030879-D29	IPR003655
ENSBTAP00000030879-D30	IPR001909
ENSBTAP00000030879-D30	IPR003655
ENSBTAP00000031650-D21	IPR011527
ENSBTAP00000033570-D21	IPR001019
ENSBTAP00000034269-D3	IPR003019
ENSBTAP00000034269-D3	IPR000006
ENSBTAP00000034379-D19	IPR013847
ENSBTAP00000034379-D19	IPR000327
ENSBTAP00000038058-D7	IPR032069
ENSBTAP00000038568-D460	IPR001995
ENSBTAP00000038568-D460	IPR018061
ENSBTAP00000038568-D500	IPR001995
ENSBTAP00000038568-D543	IPR018061
ENSBTAP00000038568-D543	IPR001995
ENSBTAP00000039142-D2	IPR027821
ENSBTAP00000040579-D202	IPR026613
ENSBTAP00000040579-D202	IPR001909
ENSBTAP00000040579-D219	IPR026613
ENSBTAP00000040579-D219	IPR001909
ENSBTAP00000040579-D240	IPR001909
ENSBTAP00000040579-D241	IPR001909
ENSBTAP00000040579-D379	IPR001909
ENSBTAP00000041588-D2	IPR015362
ENSBTAP00000041588-D3	IPR015362
ENSBTAP00000041588-D4	IPR015362
ENSBTAP00000041677-D3	IPR008428
ENSBTAP00000042134-D4	IPR026515
ENSBTAP00000042134-D4	IPR029264
ENSBTAP00000042405-D4	IPR000682
ENSBTAP00000043269-D2	IPR000195
ENSBTAP00000045455-D3	IPR029019
ENSBTAP00000045459-D2	IPR006694
ENSBTAP00000045952	IPR026955
ENSBTAP00000045952-D3	IPR026955
ENSBTAP00000045952-D4	IPR026955
ENSBTAP00000046936-D3	IPR001254
ENSBTAP00000048478-D5	IPR002223
ENSBTAP00000048848-D23	IPR026613
ENSBTAP00000048915-D19	IPR006808
ENSBTAP00000048980-D2	IPR007087
ENSBTAP00000048980-D2	IPR015880
ENSBTAP00000049914-D121	IPR001519
ENSBTAP00000049914-D41	IPR001519
ENSBTAP00000049967-D82	IPR003591
ENSBTAP00000049967-D82	IPR001611
ENSBTAP00000050911-D2	IPR009306
ENSBTAP00000050911-D4	IPR009306
ENSBTAP00000050982-D26	IPR002223
ENSBTAP00000051755-D275	IPR015880
ENSBTAP00000051755-D275	IPR007087
ENSBTAP00000051806-D159	IPR001909
ENSBTAP00000052067-D340	IPR007087
ENSBTAP00000052067-D340	IPR015880
ENSBTAP00000052430-D33	IPR000592
ENSBTAP00000052527-D29	IPR002223
ENSBTAP00000052671-D6	IPR001107
ENSBTAP00000052671-D6	IPR001972
ENSBTAP00000053405-D6	IPR008271
ENSBTAP00000053405-D6	IPR000719
ENSBTAP00000053405-D6	IPR002290
ENSBTAP00000053405-D6	IPR017441
ENSBTAP00000053405-D7	IPR002290
ENSBTAP00000053405-D7	IPR000719
ENSBTAP00000053405-D7	IPR008271
ENSBTAP00000053405-D7	IPR017441
ENSBTAP00000053480	IPR002483
ENSBTAP00000053730-D32	IPR001909
ENSBTAP00000053730-D35	IPR001909
ENSBTAP00000053730-D7	IPR001909
ENSBTAP00000053730-D89	IPR001909
ENSBTAP00000053983-D1612	IPR007087
ENSBTAP00000053983-D1612	IPR015880
ENSBTAP00000054057-D18	IPR001841
ENSBTAP00000054057-D18	IPR000315
ENSBTAP00000054057-D18	IPR017907
ENSBTAP00000054146-D32	IPR000651
ENSBTAP00000054151-D30	IPR004843
ENSBTAP00000054308-D8	IPR018903
ENSBTAP00000054556-D1240	IPR007087
ENSBTAP00000054556-D1240	IPR015880
ENSBTAP00000054785-D65	IPR001806
ENSBTAP00000055278-D42	IPR000077
ENSBTAP00000055278-D43	IPR000077
ENSBTAP00000055330	IPR015675
ENSBTAP00000055330	IPR000532
ENSBTAP00000055555-D197	IPR004875
ENSBTAP00000055684-D2	IPR002454
ENSBTAP00000055684-D2	IPR000217
ENSBTAP00000055684-D2	IPR017975
ENSBTAP00000055684-D2	IPR018316
ENSBTAP00000055684-D2	IPR003008
ENSBTAP00000056103-D2	IPR003656
ENSBTAP00000056163-D39	IPR018039
ENSBTAP00000056163-D39	IPR001664
ENSBTAP00000056163-D45	IPR001664
ENSBTAP00000056333-D4	IPR001079
ENSBTAP00000056533-D51	IPR000471
ENSCAFP00000000475-D22	IPR017452
ENSCAFP00000000475-D22	IPR000276
ENSCAFP00000000863	IPR001606
ENSCAFP00000000863	IPR021906
ENSCAFP00000002174-D30	IPR001806
ENSCAFP00000002174-D63	IPR001806
ENSCAFP00000002435-D510	IPR015880
ENSCAFP00000002435-D510	IPR007087
ENSCAFP00000002547-D2	IPR019736
ENSCAFP00000002547-D2	IPR001359
ENSCAFP00000002762-D22	IPR006028
ENSCAFP00000002762-D22	IPR006029
ENSCAFP00000002762-D22	IPR006201
ENSCAFP00000002778	IPR006201
ENSCAFP00000002778	IPR006202
ENSCAFP00000003187	IPR007110
ENSCAFP00000003219-D3	IPR025110
ENSCAFP00000003326	IPR002152
ENSCAFP00000003376-D66	IPR000276
ENSCAFP00000003376-D66	IPR000355
ENSCAFP00000003376-D66	IPR017452
ENSCAFP00000003734-D162	IPR007087
ENSCAFP00000003734-D162	IPR015880
ENSCAFP00000003734-D296	IPR007087
ENSCAFP00000003734-D296	IPR015880
ENSCAFP00000003749-D377	IPR007087
ENSCAFP00000003854	IPR010911
ENSCAFP00000003854-D2	IPR010911
ENSCAFP00000003854-D3	IPR010911
ENSCAFP00000003854-D4	IPR010911
ENSCAFP00000004364-D7	IPR001312
ENSCAFP00000004364-D7	IPR022672
ENSCAFP00000004364-D7	IPR019807
ENSCAFP00000004364-D8	IPR001312
ENSCAFP00000004364-D8	IPR022672
ENSCAFP00000004658-D50	IPR002130
ENSCAFP00000004658-D50	IPR024936
ENSCAFP00000005157-D17	IPR000327
ENSCAFP00000005157-D17	IPR013847
ENSCAFP00000005761-D122	IPR001519
ENSCAFP00000005761-D99	IPR001519
ENSCAFP00000006449-D10	IPR003579
ENSCAFP00000006449-D10	IPR020849
ENSCAFP00000006449-D10	IPR001806
ENSCAFP00000006449-D10	IPR003578
ENSCAFP00000007033-D6	IPR001841
ENSCAFP00000007033-D6	IPR018957
ENSCAFP00000007033-D6	IPR017907
ENSCAFP00000008127-D71	IPR007087
ENSCAFP00000009968	IPR002350
ENSCAFP00000010007-D17	IPR001245
ENSCAFP00000010007-D17	IPR008266
ENSCAFP00000010007-D17	IPR020635
ENSCAFP00000010007-D17	IPR000719
ENSCAFP00000010348-D3	IPR019164
ENSCAFP00000010358	IPR009071
ENSCAFP00000010358	IPR031267
ENSCAFP00000011421-D1335	IPR000276
ENSCAFP00000011421-D1335	IPR000725
ENSCAFP00000011421-D1335	IPR017452
ENSCAFP00000011926	IPR006077
ENSCAFP00000011926	IPR030046
ENSCAFP00000011926-D5	IPR006077
ENSCAFP00000011992-D1502	IPR017452
ENSCAFP00000012006-D1719	IPR000725
ENSCAFP00000012349	IPR001073
ENSCAFP00000012766-D42	IPR024936
ENSCAFP00000012766-D42	IPR002130
ENSCAFP00000012766-D42	IPR020892
ENSCAFP00000014470-D112	IPR004875
ENSCAFP00000015048-D15	IPR018116
ENSCAFP00000015048-D15	IPR001400
ENSCAFP00000015048-D7	IPR018116
ENSCAFP00000015048-D7	IPR001400
ENSCAFP00000015133-D40	IPR004161
ENSCAFP00000015642	IPR010740
ENSCAFP00000016890-D1429	IPR000725
ENSCAFP00000016890-D1429	IPR017452
ENSCAFP00000019602-D3	IPR005542
ENSCAFP00000019990-D15	IPR027970
ENSCAFP00000020136-D21	IPR001019
ENSCAFP00000020384-D5	IPR001107
ENSCAFP00000020384-D5	IPR001972
ENSCAFP00000020491-D10	IPR007087
ENSCAFP00000020491-D10	IPR015880
ENSCAFP00000021173-D211	IPR026613
ENSCAFP00000021173-D211	IPR001909
ENSCAFP00000021173-D259	IPR001909
ENSCAFP00000021630-D29	IPR007087
ENSCAFP00000021630-D29	IPR015880
ENSCAFP00000023113-D4	IPR017441
ENSCAFP00000023113-D4	IPR000719
ENSCAFP00000023169-D35	IPR008160
ENSCAFP00000023522-D4	IPR001304
ENSCAFP00000023751-D18	IPR006187
ENSCAFP00000023751-D18	IPR003928
ENSCAFP00000023751-D18	IPR004031
ENSCAFP00000023751-D18	IPR017974
ENSCAFP00000024152	IPR030036
ENSCAFP00000024436-D282	IPR007087
ENSCAFP00000024436-D282	IPR015880
ENSCAFP00000024466-D20	IPR000372
ENSCAFP00000024831-D8	IPR006636
ENSCAFP00000024831-D8	IPR015496
ENSCAFP00000025409-D13	IPR006028
ENSCAFP00000025409-D13	IPR006201
ENSCAFP00000025409-D13	IPR006029
ENSCAFP00000026085-D17	IPR001921
ENSCAFP00000026471-D10	IPR003137
ENSCAFP00000027317-D10	IPR002048
ENSCAFP00000027317-D10	IPR018247
ENSCAFP00000028086-D4	IPR026739
ENSCAFP00000028086-D4	IPR015151
ENSCAFP00000028377-D15	IPR020422
ENSCAFP00000028377-D15	IPR000340
ENSCAFP00000028377-D15	IPR024950
ENSCAFP00000028377-D15	IPR000387
ENSCAFP00000028673-D9	IPR000504
ENSCAFP00000029177-D6	IPR000595
ENSCAFP00000029177-D6	IPR018488
ENSCAFP00000029177-D6	IPR030173
ENSCAFP00000029388-D2	IPR020683
ENSCAFP00000029388-D2	IPR002110
ENSCAFP00000030520-D29	IPR004843
ENSCAFP00000030520-D29	IPR006186
ENSCAFP00000030598-D2	IPR001356
ENSCAFP00000030680-D7	IPR000679
ENSCAFP00000031041	IPR001791
ENSCAFP00000031107	IPR001359
ENSCAFP00000031143	IPR013106
ENSCAFP00000031143	IPR007110
ENSCAFP00000031648-D2	IPR000056
ENSCAFP00000031811-D17	IPR020831
ENSCAFP00000031858	IPR008197
ENSCAFP00000032002-D60	IPR016082
ENSCAFP00000032465	IPR015655
ENSCAFP00000032629-D3	IPR027856
ENSCAFP00000032865	IPR011598
ENSCAFP00000032917-D2	IPR001478
ENSCAFP00000032917-D2	IPR027685
ENSCAFP00000032917-D2	IPR030494
ENSCAFP00000033699-D4	IPR016449
ENSCAFP00000033847	IPR003959
ENSCAFP00000033847	IPR003593
ENSCAFP00000033847	IPR003960
ENSCAFP00000033847	IPR003338
ENSCAFP00000033920-D50	IPR000608
ENSCAFP00000033920-D51	IPR000608
ENSCAFP00000034037-D12	IPR007110
ENSCAFP00000034037-D12	IPR003597
ENSCAFP00000034053-D59	IPR016082
ENSCAFP00000034053-D60	IPR016082
ENSCAFP00000034053-D62	IPR016082
ENSCAFP00000034053-D64	IPR016082
ENSCAFP00000034053-D68	IPR016082
ENSCAFP00000034107-D47	IPR004160
ENSCAFP00000034149-D2	IPR001526
ENSCAFP00000034149-D4	IPR001526
ENSCAFP00000034311	IPR000504
ENSCAFP00000034331	IPR017904
ENSCAFP00000034331	IPR027234
ENSCAFP00000034331	IPR002108
ENSCAFP00000034814-D2	IPR025740
ENSCAFP00000034842-D1766	IPR000725
ENSCAFP00000034956-D38	IPR026906
ENSCAFP00000035017-D2	IPR000592
ENSCAFP00000035463-D5	IPR001258
ENSCAFP00000035463-D5	IPR013017
ENSCAFP00000035677-D2	IPR000163
ENSCAFP00000035781	IPR014720
ENSCAFP00000035781	IPR032478
ENSMUSP00000000003	IPR002448
ENSMUSP00000000003	IPR000566
ENSMUSP00000001706-D30	IPR001356
ENSMUSP00000001706-D30	IPR020479
ENSMUSP00000001706-D30	IPR017970
ENSMUSP00000016511-D24	IPR020635
ENSMUSP00000016511-D24	IPR008266
ENSMUSP00000016511-D24	IPR000719
ENSMUSP00000016511-D24	IPR001245
ENSMUSP00000018767-D20	IPR021190
ENSMUSP00000018767-D20	IPR006026
ENSMUSP00000018767-D20	IPR001818
ENSMUSP00000020741-D9	IPR004095
ENSMUSP00000021288-D6	IPR018200
ENSMUSP00000021288-D6	IPR001394
ENSMUSP00000021288-D6	IPR028889
ENSMUSP00000021288-D7	IPR018200
ENSMUSP00000021288-D7	IPR028889
ENSMUSP00000021288-D7	IPR001394
ENSMUSP00000023151-D105	IPR007087
ENSMUSP00000023151-D105	IPR015880
ENSMUSP00000023151-D105	IPR027758
ENSMUSP00000023151-D105	IPR027775
ENSMUSP00000038964-D96	IPR000504
ENSMUSP00000039186-D4	IPR000651
ENSMUSP00000039186-D5	IPR000651
ENSMUSP00000039186-D7	IPR000651
ENSMUSP00000039186-D7	IPR015758
ENSMUSP00000039186-D9	IPR000651
ENSMUSP00000040246-D19	IPR008160
ENSMUSP00000040246-D20	IPR008160
ENSMUSP00000041821-D27	IPR015880
ENSMUSP00000041821-D27	IPR007087
ENSMUSP00000048092-D30	IPR017452
ENSMUSP00000048092-D30	IPR000276
ENSMUSP00000051979-D857	IPR007087
ENSMUSP00000051979-D857	IPR015880
ENSMUSP00000059489-D1535	IPR017452
ENSMUSP00000059489-D1535	IPR000725
ENSMUSP00000062344-D398	IPR007087
ENSMUSP00000062344-D398	IPR015880
ENSMUSP00000065713-D2	IPR013099
ENSMUSP00000068057-D7	IPR020479
ENSMUSP00000068057-D7	IPR001356
ENSMUSP00000068057-D7	IPR017970
ENSMUSP00000068057-D7	IPR000047
ENSMUSP00000071556-D2281	IPR015880
ENSMUSP00000071556-D2281	IPR007087
ENSMUSP00000071798-D33	IPR001671
ENSMUSP00000071798-D33	IPR001908
ENSMUSP00000071798-D33	IPR017452
ENSMUSP00000071798-D33	IPR000621
ENSMUSP00000071798-D33	IPR000276
ENSMUSP00000073601-D2	IPR012932
ENSMUSP00000078226-D1881	IPR017452
ENSMUSP00000078226-D1881	IPR000725
ENSMUSP00000080979	IPR026718
ENSMUSP00000086795-D6	IPR001079
ENSMUSP00000088203-D457	IPR000276
ENSMUSP00000088203-D457	IPR017452
ENSMUSP00000091286-D380	IPR007087
ENSMUSP00000091286-D380	IPR015880
ENSMUSP00000096129	IPR004827
ENSMUSP00000096129	IPR031106
ENSMUSP00000097367-D1491	IPR017452
ENSMUSP00000097367-D1491	IPR000725
ENSMUSP00000099826-D21	IPR008160
ENSMUSP00000100442-D4	IPR013106
ENSMUSP00000100442-D4	IPR007110
ENSMUSP00000101263-D147	IPR015880
ENSMUSP00000101263-D147	IPR007087
ENSMUSP00000103058-D18	IPR007087
ENSMUSP00000103058-D18	IPR015880
ENSMUSP00000103528-D10	IPR001841
ENSMUSP00000103528-D2	IPR001841
ENSMUSP00000103528-D2	IPR017907
ENSMUSP00000104212-D2	IPR015880
ENSMUSP00000104212-D2	IPR007087
ENSMUSP00000104591-D757	IPR007087
ENSMUSP00000104591-D757	IPR015880
ENSMUSP00000109673-D4	IPR002448
ENSMUSP00000109673-D4	IPR000566
ENSMUSP00000113703-D2	IPR019791
ENSMUSP00000113703-D2	IPR003598
ENSMUSP00000113703-D2	IPR007110
ENSMUSP00000113703-D2	IPR013098
ENSMUSP00000113703-D2	IPR003599
ENSMUSP00000113703-D3	IPR003599
ENSMUSP00000113703-D3	IPR019791
ENSMUSP00000113703-D3	IPR003598
ENSMUSP00000113703-D3	IPR013098
ENSMUSP00000113703-D3	IPR007110
ENSMUSP00000113938-D1507	IPR015880
ENSMUSP00000113938-D1507	IPR007087
ENSMUSP00000117644-D23	IPR001909
ENSMUSP00000125416-D430	IPR007087
ENSMUSP00000125416-D430	IPR015880
ENSMUSP00000126250-D6	IPR001879
ENSMUSP00000126511-D2363	IPR007087
ENSMUSP00000126511-D2363	IPR015880
ENSMUSP00000126949-D17	IPR001921
ENSMUSP00000128501-D925	IPR000276
ENSMUSP00000128501-D925	IPR017452
ENSMUSP00000129460-D44	IPR000719
ENSMUSP00000129460-D44	IPR008271
ENSMUSP00000129460-D46	IPR000719
ENSMUSP00000129460-D46	IPR008271
ENSMUSP00000129955-D32	IPR005756
ENSMUSP00000129975-D2211	IPR015880
ENSMUSP00000129975-D2211	IPR007087
ENSMUSP00000130004-D148	IPR015880
ENSMUSP00000130004-D148	IPR007087
ENSMUSP00000131127	IPR028186
ENSMUSP00000131804-D2	IPR011262
ENSMUSP00000132837-D1569	IPR017452
ENSMUSP00000132837-D1569	IPR000725
ENSP00000232014-D119	IPR007087
ENSP00000232014-D119	IPR015880
ENSP00000232014-D119	IPR000210
ENSP00000232974-D354	IPR007087
ENSP00000232974-D354	IPR015880
ENSP00000248071	IPR007087
ENSP00000248071	IPR015880
ENSP00000258399-D7	IPR032069
ENSP00000267294	IPR007087
ENSP00000267294	IPR015880
ENSP00000291552	IPR000504
ENSP00000291552	IPR000571
ENSP00000291552	IPR009145
ENSP00000291552	IPR003954
ENSP00000296437-D507	IPR007087
ENSP00000296437-D507	IPR015880
ENSP00000299237-D465	IPR007087
ENSP00000299237-D465	IPR015880
ENSP00000300688-D15	IPR006808
ENSP00000301917	IPR000276
ENSP00000301917	IPR017452
ENSP00000302150-D11	IPR018116
ENSP00000302150-D11	IPR001400
ENSP00000302150-D14	IPR001400
ENSP00000302150-D14	IPR018116
ENSP00000302456	IPR007087
ENSP00000302456	IPR015880
ENSP00000302456	IPR030450
ENSP00000302716-D3	IPR027856
ENSP00000303149	IPR000276
ENSP00000303149	IPR017452
ENSP00000305422	IPR004827
ENSP00000305422	IPR031106
ENSP00000305422-D2	IPR004827
ENSP00000305422-D2	IPR031106
ENSP00000311957-D135	IPR001909
ENSP00000311957-D48	IPR001909
ENSP00000311957-D79	IPR001909
ENSP00000314615-D2	IPR001164
ENSP00000324323	IPR005334
ENSP00000324740-D29	IPR000719
ENSP00000324740-D29	IPR001245
ENSP00000324740-D29	IPR020635
ENSP00000324740-D29	IPR008266
ENSP00000327687-D4	IPR001828
ENSP00000328347	IPR025741
ENSP00000328347	IPR025740
ENSP00000330838-D483	IPR007087
ENSP00000330838-D483	IPR015880
ENSP00000334472	IPR001766
ENSP00000334472	IPR018122
ENSP00000334650-D2	IPR013099
ENSP00000340667	IPR031521
ENSP00000351298-D23	IPR006186
ENSP00000351298-D23	IPR004843
ENSP00000352065	IPR000008
ENSP00000352065	IPR027006
ENSP00000355396-D50	IPR026906
ENSP00000367972	IPR011598
ENSP00000367972	IPR026052
ENSP00000367992-D4	IPR014186
ENSP00000367992-D4	IPR000801
ENSP00000369344	IPR000276
ENSP00000369344	IPR017452
ENSP00000369927-D36	IPR023210
ENSP00000369927-D36	IPR018170
ENSP00000369927-D36	IPR001395
ENSP00000370256	IPR001766
ENSP00000370256	IPR018122
ENSP00000370503-D3	IPR026159
ENSP00000373476	IPR004087
ENSP00000373476	IPR004088
ENSP00000373476	IPR001841
ENSP00000375232-D14	IPR002494
ENSP00000376652	IPR000697
ENSP00000380394-D178	IPR001909
ENSP00000386165	IPR004827
ENSP00000386165	IPR031106
ENSP00000389351-D51	IPR032281
ENSP00000389351-D51	IPR005707
ENSP00000391861	IPR003591
ENSP00000391861	IPR001611
ENSP00000392257-D22	IPR024936
ENSP00000392257-D22	IPR002130
ENSP00000392257-D22	IPR020892
ENSP00000393275	IPR024161
ENSP00000393275	IPR008705
ENSP00000402134-D4	IPR003597
ENSP00000402134-D4	IPR007110
ENSP00000402914-D5	IPR013106
ENSP00000402914-D5	IPR003599
ENSP00000402914-D5	IPR007110
ENSP00000403159-D2054	IPR007087
ENSP00000403159-D2054	IPR015880
ENSP00000406957-D16	IPR027970
ENSP00000407978	IPR001356
ENSP00000407978	IPR017970
ENSP00000407978	IPR020479
ENSP00000410769-D6	IPR001878
ENSP00000417515	IPR000519
ENSP00000417515	IPR030459
ENSP00000417515	IPR000322
ENSP00000417515	IPR030458
ENSP00000417515	IPR031727
ENSP00000417515	IPR017957
ENSP00000425840-D2	IPR001841
ENSP00000425840-D2	IPR003137
ENSP00000426741	IPR031328
ENSP00000426741	IPR001799
ENSP00000426741	IPR019765
ENSP00000428099-D6	IPR000682
ENSP00000428325	IPR004020
ENSP00000430106-D5	IPR006591
ENSP00000430106-D6	IPR006591
ENSP00000430897	IPR026695
ENSP00000430897-D2	IPR026695
ENSP00000430980-D606	IPR015880
ENSP00000430980-D606	IPR007087
ENSP00000438113	IPR019375
ENSP00000438113	IPR007327
ENSP00000443985	IPR000504
ENSP00000443985	IPR032296
ENSP00000450281	IPR001349
ENSP00000450281	IPR003837
ENSP00000451995	IPR001356
ENSP00000452401-D3	IPR000719
ENSP00000452401-D3	IPR000961
ENSP00000452401-D3	IPR002290
XP_010972680.1-D4	IPR004240
XP_010972680.1-D5	IPR004240
XP_010972813.1-D13	IPR020479
XP_010972813.1-D13	IPR000047
XP_010972813.1-D13	IPR001356
XP_010972813.1-D13	IPR017970
XP_010972813.1-D14	IPR001356
XP_010972813.1-D14	IPR020479
XP_010972813.1-D14	IPR000047
XP_010972813.1-D14	IPR017970
XP_010972813.1-D15	IPR000047
XP_010972813.1-D15	IPR001356
XP_010972813.1-D15	IPR020479
XP_010972813.1-D15	IPR017970
XP_010972847.1-D2	IPR000246
XP_010972847.1-D3	IPR000246
XP_010973031.1-D7	IPR002119
XP_010973031.1-D7	IPR001951
XP_010973031.1-D7	IPR019809
XP_010973031.1-D7	IPR004823
XP_010973031.1-D7	IPR032454
XP_010973031.1-D7	IPR007125
XP_010973031.1-D7	IPR032458
XP_010973370.1	IPR001478
XP_010973370.1	IPR002290
XP_010973370.1	IPR015022
XP_010973370.1	IPR000961
XP_010973370.1	IPR000719
XP_010973370.1	IPR008271
XP_010975132.1-D9	IPR018903
XP_010975469.1-D4	IPR008350
XP_010975469.1-D4	IPR002290
XP_010975469.1-D4	IPR000719
XP_010975469.1-D4	IPR008271
XP_010975469.1-D4	IPR017441
XP_010975683.1-D1305	IPR007087
XP_010975683.1-D1305	IPR015880
XP_010975721.1	IPR021743
XP_010975945.1-D38	IPR023796
XP_010975945.1-D39	IPR023796
XP_010976088.1-D19	IPR021190
XP_010976088.1-D19	IPR006026
XP_010976088.1-D19	IPR001818
XP_010976448.1-D10	IPR005124
XP_010976514.1	IPR028199
XP_010976893.1-D9	IPR002223
XP_010976893.1-D9	IPR020901
XP_010976974.1-D22	IPR002223
XP_010976974.1-D24	IPR002223
XP_010977173.1-D10	IPR000938
XP_010977173.1-D14	IPR000938
XP_010977195.1-D2	IPR002716
XP_010977230.1	IPR015123
XP_010977668.1-D7	IPR001148
XP_010977668.1-D7	IPR023561
XP_010977668.1-D7	IPR018438
XP_010977668.1-D7	IPR018338
XP_010978066.1-D3	IPR015868
XP_010978359.1-D2	IPR016093
XP_010978359.1-D2	IPR014821
XP_010978359.1-D2	IPR013333
XP_010978359.1-D2	IPR015925
XP_010978366.1	IPR014853
XP_010978366.1	IPR001846
XP_010978718.1	IPR026955
XP_010978718.1-D6	IPR026955
XP_010979162.1	IPR010580
XP_010980434.1-D9	IPR001275
XP_010980434.1-D9	IPR026607
XP_010981126.1	IPR000195
XP_010981156.1-D31	IPR023210
XP_010981156.1-D31	IPR020471
XP_010981156.1-D31	IPR001395
XP_010981156.1-D35	IPR023210
XP_010981156.1-D35	IPR001395
XP_010981156.1-D35	IPR018170
XP_010981276.1-D17	IPR001519
XP_010981276.1-D17	IPR009040
XP_010981276.1-D38	IPR009040
XP_010981276.1-D38	IPR001519
XP_010981817.1-D5	IPR029832
XP_010981956.1-D73	IPR007087
XP_010981956.1-D73	IPR015880
XP_010981958.1-D540	IPR007087
XP_010981958.1-D540	IPR015880
XP_010982930.1-D17	IPR002110
XP_010982930.1-D17	IPR020683
XP_010983935.1-D4	IPR001487
XP_010983935.1-D4	IPR001965
XP_010983935.1-D4	IPR019787
XP_010983935.1-D4	IPR018359
XP_010984131.1-D519	IPR001995
XP_010984131.1-D519	IPR018061
XP_010984131.1-D535	IPR018061
XP_010984131.1-D535	IPR001995
XP_010984238.1-D2	IPR015660
XP_010984238.1-D2	IPR011598
XP_010984329.1-D10	IPR001442
XP_010984381.1-D1264	IPR007087
XP_010984496.1	IPR004241
XP_010985168.1-D6	IPR003006
XP_010985168.1-D6	IPR007110
XP_010985597.1	IPR015123
XP_010985792.1-D7	IPR000242
XP_010985792.1-D7	IPR016130
XP_010985792.1-D7	IPR000387
XP_010985821.1-D6	IPR000697
XP_010986176.1-D3	IPR019518
XP_010986176.1-D4	IPR019518
XP_010986176.1-D5	IPR019518
XP_010986248.1-D4	IPR000584
XP_010986395.1-D10	IPR002928
XP_010986395.1-D14	IPR002928
XP_010986395.1-D15	IPR002928
XP_010986899.1-D14	IPR001752
XP_010986899.1-D14	IPR027640
XP_010986899.1-D23	IPR001752
XP_010986899.1-D23	IPR027640
XP_010987443.1-D5	IPR004269
XP_010987443.1-D5	IPR018143
XP_010987548.1-D274	IPR004875
XP_010987672.1-D481	IPR007087
XP_010987672.1-D481	IPR015880
XP_010987706.1-D285	IPR007087
XP_010987706.1-D285	IPR015880
XP_010987706.1-D285	IPR001909
XP_010987706.1-D375	IPR007087
XP_010987706.1-D375	IPR015880
XP_010987854.1	IPR001024
XP_010987957.1	IPR029376
XP_010988345.1	IPR027786
XP_010988345.1	IPR014854
XP_010988345.1	IPR029225
XP_010988874.1-D6	IPR015496
XP_010988922.1-D2	IPR014882
XP_010989113.1-D15	IPR000276
XP_010989113.1-D15	IPR000174
XP_010989113.1-D15	IPR017452
XP_010989113.1-D18	IPR017452
XP_010989113.1-D18	IPR000174
XP_010989113.1-D18	IPR000276
XP_010989113.1-D8	IPR000276
XP_010989113.1-D8	IPR001277
XP_010989113.1-D8	IPR017452
XP_010989365.1-D12	IPR000372
XP_010989447.1-D3	IPR002164
XP_010989448.1-D8	IPR002164
XP_010990090.1-D32	IPR002223
XP_010990171.1	IPR001781
XP_010990171.1	IPR017351
XP_010991224.1	IPR001304
XP_010991824.1-D3	IPR002466
XP_010991972.1-D541	IPR007087
XP_010991972.1-D541	IPR015880
XP_010991980.1-D22	IPR027970
XP_010992247.1	IPR029356
XP_010992339.1-D20	IPR001557
XP_010992339.1-D20	IPR022383
XP_010993192.1	IPR002041
XP_010993192.1	IPR020849
XP_010993192.1	IPR003579
XP_010993192.1	IPR003578
XP_010993192.1	IPR001806
XP_010993614.1	IPR010630
XP_010993614.1-D2	IPR010630
XP_010993614.1-D3	IPR010630
XP_010993739.1-D2	IPR029222
XP_010995204.1	IPR031439
XP_010996442.1-D6	IPR028525
XP_010996442.1-D6	IPR001107
XP_010996442.1-D6	IPR001972
XP_010996622.1	IPR000157
XP_010996622.1	IPR027187
XP_010996926.1	IPR003598
XP_010996926.1	IPR013098
XP_010996926.1	IPR003599
XP_010996926.1	IPR007110
XP_010996926.1-D7	IPR003598
XP_010996926.1-D7	IPR007110
XP_010996926.1-D7	IPR013098
XP_010997182.1	IPR017907
XP_010997182.1	IPR001841
XP_010997547.1	IPR006207
XP_010997547.1	IPR006208
XP_010997548.1	IPR006552
XP_010997548.1	IPR014853
XP_010997548.1	IPR030124
XP_010997548.1	IPR002919
XP_010997548.1	IPR001846
XP_010997654.1-D2	IPR006202
XP_010997654.1-D2	IPR006201
XP_010997870.1-D20	IPR000217
XP_010997870.1-D21	IPR000217
XP_010997870.1-D22	IPR000217
XP_010997870.1-D25	IPR003008
XP_010997870.1-D25	IPR000217
XP_010997870.1-D25	IPR013838
XP_010997970.1-D4	IPR026193
XP_010998075.1-D231	IPR000276
XP_010998075.1-D231	IPR000725
XP_010998075.1-D231	IPR017452
XP_010998075.1-D235	IPR000276
XP_010998075.1-D235	IPR017452
XP_010998075.1-D235	IPR000725
XP_010998075.1-D265	IPR000276
XP_010998075.1-D265	IPR000725
XP_010998075.1-D265	IPR017452
XP_010998075.1-D403	IPR000276
XP_010998075.1-D403	IPR000725
XP_010998075.1-D403	IPR017452
XP_010998075.1-D405	IPR017452
XP_010998075.1-D405	IPR000725
XP_010998075.1-D405	IPR000276
XP_010998075.1-D495	IPR000725
XP_010998075.1-D495	IPR017452
XP_010998075.1-D495	IPR000276
XP_010998075.1-D628	IPR000725
XP_010998075.1-D628	IPR000276
XP_010998075.1-D628	IPR017452
XP_010998075.1-D96	IPR000276
XP_010998075.1-D96	IPR000725
XP_010998075.1-D96	IPR017452
XP_010998113.1-D8	IPR003056
XP_010998113.1-D9	IPR003056
XP_010998346.1	IPR001382
XP_010998353.1-D458	IPR007087
XP_010998353.1-D458	IPR015880
XP_010998551.1	IPR001526
XP_010998632.1	IPR026818
XP_010998632.1	IPR026837
XP_010998637.1-D222	IPR007087
XP_010998637.1-D222	IPR015880
XP_010998677.1	IPR015419
XP_010998677.1-D3	IPR015419
XP_010998760.1-D7	IPR001101
XP_010998772.1-D12	IPR015526
XP_010998772.1-D12	IPR017981
XP_010998772.1-D12	IPR000539
XP_010998772.1-D14	IPR000539
XP_010998772.1-D14	IPR017981
XP_010998772.1-D14	IPR015526
XP_010998777.1-D10	IPR027822
XP_010998777.1-D2	IPR027822
XP_010998777.1-D3	IPR027822
XP_010998777.1-D5	IPR027822
XP_010998777.1-D6	IPR027822
XP_010998777.1-D7	IPR027822
XP_010998777.1-D8	IPR027822
XP_010998777.1-D9	IPR027822
XP_010998784.1-D15	IPR025155
XP_010998808.1-D10	IPR020683
XP_010998808.1-D10	IPR002110
XP_010998808.1-D3	IPR020683
XP_010998808.1-D3	IPR008346
XP_010998808.1-D3	IPR002110
XP_010998808.1-D4	IPR002110
XP_010998808.1-D4	IPR020683
XP_010998808.1-D6	IPR002110
XP_010998808.1-D6	IPR020683
YP_001488948.1-D13	IPR000298
YP_001488948.1-D13	IPR024791
YP_001488948.1-D15	IPR000298
YP_001488948.1-D15	IPR024791
YP_001488948.1-D24	IPR000298
YP_001488948.1-D29	IPR000298
YP_001488949.1-D10	IPR000440
YP_001488949.1-D8	IPR000440
YP_001488952.1-D28	IPR010934
YP_001488952.1-D29	IPR010934
YP_001488953.1	IPR001457
YP_001488953.1-D19	IPR001457
YP_001488953.1-D7	IPR001457
YP_001488954.1-D20	IPR005798
YP_001488954.1-D20	IPR005797
YP_001488954.1-D30	IPR005797
YP_001488954.1-D30	IPR005798
YP_001488954.1-D50	IPR005798
YP_001488954.1-D51	IPR005798
