# Supplementary material for: Genome sequence and comparative analysis of reindeer (Rangifer tarandus) in northern Eurasia
Source: Sci Rep. 2020 Jun 2;10:8980. doi: 10.1038/s41598-020-65487-y (PMC7265531; doi:10.1038/s41598-020-65487-y)
Supplement: Supplementary file 4 — Dataset 3. [file 41598_2020_65487_MOESM4_ESM.xlsx]

## Sheet: sheet 1
List of expanded gene families
Gene family serial number	Reindeer gene ID	Reindeer gene ID	Reindeer gene ID	Reindeer gene ID	Reindeer gene ID	Reindeer gene ID	Reindeer gene ID	Reindeer gene ID	Reindeer gene ID	Reindeer gene ID	Reindeer gene ID	Reindeer gene ID
45	ENSBTAP00000022607	ENSCAFP00000001973-D43	XP_010987139.1-D12	XP_010990731.1-D5
99	ENSBTAP00000014089-D48	ENSBTAP00000014089-D44	ENSP00000324740-D29	ENSBTAP00000014089-D32
116	ENSBTAP00000052999	ENSMUSP00000129460-D71	ENSMUSP00000133213-D24	ENSBTAP00000013818-D15	ENSBTAP00000020255-D3	ENSCAFP00000025863-D10	ENSBTAP00000001407-D38	ENSMUSP00000063166-D12	ENSP00000346148-D33	ENSBTAP00000013805-D3	ENSP00000435412-D18	ENSBTAP00000028900-D2	ENSBTAP00000017848-D10	ENSMUSP00000094997-D4
137	ENSBTAP00000056068	ENSBTAP00000006032-D6	ENSMUSP00000044603-D5
420	ENSCAFP00000002025-D3	ENSBTAP00000030051-D10	ENSP00000421689-D17	ENSMUSP00000078706-D11	ENSP00000421689-D6	XP_010993508.1-D252	ENSCAFP00000000799-D5	ENSMUSP00000078706-D9	ENSBTAP00000035028-D5
421	ENSBTAP00000026621-D22	ENSP00000421689	ENSP00000421689-D24	ENSBTAP00000026621-D24	ENSP00000384074-D17
443	XP_010990540.1-D208	XP_010995824.1-D151	ENSP00000328515-D695	ENSMUSP00000132909-D114	ENSP00000366853-D158
467	ENSCAFP00000020491-D10	ENSP00000232974-D354	ENSMUSP00000091286-D380	ENSBTAP00000017903-D14
469	XP_010995824.1-D115	ENSCAFP00000028796-D285	ENSCAFP00000004084-D542	ENSP00000388311-D231
490	ENSBTAP00000052067-D340	ENSBTAP00000022417-D293	ENSCAFP00000003749-D377	ENSMUSP00000130004-D148	ENSBTAP00000023285-D169	ENSCAFP00000024436-D282	ENSMUSP00000125416-D430
555	ENSBTAP00000055164-D816	ENSMUSP00000096108-D322	ENSBTAP00000031689-D3
559	ENSBTAP00000023285-D91	ENSCAFP00000028796-D190	ENSCAFP00000003734-D256	ENSBTAP00000014350-D211	ENSCAFP00000000026-D143	ENSBTAP00000056569-D306	ENSBTAP00000014350-D177	ENSBTAP00000022417-D256	ENSP00000417899-D233	ENSBTAP00000022417-D159	ENSMUSP00000053397-D500	XP_010981956.1-D152	XP_010979480.1-D318	ENSCAFP00000021630-D332	ENSP00000300619-D197	XP_010981956.1-D148	XP_010981053.1-D188	ENSP00000301727-D337	ENSCAFP00000003730-D218	XP_010973182.1-D272	ENSBTAP00000056569-D327
615	XP_010981956.1-D16	XP_010981956.1-D3	XP_010981956.1-D19	XP_010981956.1-D26	XP_010981956.1-D9	XP_010981956.1-D20	XP_010981956.1-D23	XP_010981956.1-D4	XP_010981956.1-D47	XP_010981956.1-D18	XP_010981956.1-D11	ENSCAFP00000000026-D8	XP_010981956.1-D42	XP_010981956.1-D31
618	ENSCAFP00000000026-D46	ENSP00000253159-D4	ENSMUSP00000130004-D21	ENSCAFP00000000026-D47	ENSCAFP00000000026-D19	ENSBTAP00000023285-D8	ENSCAFP00000000026-D34	ENSBTAP00000023285-D21	ENSMUSP00000130004-D16
654	XP_010988034.1-D552	ENSCAFP00000028796-D298	ENSP00000321812-D608	XP_010974624.1-D326	ENSBTAP00000050398-D329	ENSMUSP00000004225-D529	ENSCAFP00000003734-D204	ENSCAFP00000014775-D721	ENSBTAP00000052950-D507	XP_010987544.1-D405	ENSMUSP00000101919-D443	ENSCAFP00000000026-D147	ENSCAFP00000003506-D579	ENSMUSP00000110208-D478
686	ENSBTAP00000001978-D2	ENSMUSP00000023151-D105	ENSMUSP00000062344-D398	ENSCAFP00000002435-D510	ENSBTAP00000001978-D28
764	ENSBTAP00000048980-D2	ENSMUSP00000103058-D18	ENSMUSP00000104212-D2
765	ENSMUSP00000051979-D857	ENSMUSP00000126511-D2363	ENSP00000296437-D507
774	ENSMUSP00000104756-D656	ENSP00000221665-D340	XP_010972968.1	ENSBTAP00000052681-D631
798	ENSBTAP00000054556-D1223	ENSCAFP00000003734-D233	ENSCAFP00000028796-D108
801	XP_010981958.1-D540	XP_010984381.1-D1264	ENSMUSP00000113938-D1507
807	ENSBTAP00000014968-D545	ENSBTAP00000006843-D1190	ENSP00000232014-D119	ENSP00000330838-D483
838	ENSBTAP00000047652-D12	ENSBTAP00000030879-D16	ENSBTAP00000013106-D23	XP_010998269.1-D15	ENSBTAP00000013106-D22	ENSBTAP00000030879-D19	ENSCAFP00000013839-D3	ENSBTAP00000013106-D15	ENSBTAP00000005175-D28	ENSBTAP00000047652-D16
859	XP_010972901.1-D5	ENSCAFP00000010655-D42	ENSBTAP00000052151-D26	ENSCAFP00000010655-D27	ENSP00000401642-D403
864	ENSCAFP00000021173-D38	ENSCAFP00000003615-D26	ENSBTAP00000048848-D26	ENSBTAP00000048848-D52	ENSP00000311957-D26	ENSBTAP00000040579-D28	ENSBTAP00000040579-D36	ENSCAFP00000009374-D3	ENSBTAP00000051806-D4	ENSBTAP00000040579-D40
866	ENSBTAP00000051806-D159	ENSP00000380394-D178	ENSBTAP00000053730-D32	ENSMUSP00000117644-D23	ENSP00000311957-D48	ENSBTAP00000053730-D35	ENSP00000311957-D135	ENSP00000311957-D79	ENSBTAP00000053730-D89	ENSBTAP00000053730-D7
867	ENSBTAP00000040579-D379	ENSCAFP00000021173-D259	ENSBTAP00000040579-D241	ENSBTAP00000040579-D373	ENSBTAP00000040579-D219	ENSCAFP00000021173-D211	ENSBTAP00000040579-D338	ENSBTAP00000040579-D240	ENSBTAP00000040579-D202	ENSBTAP00000040579-D371
876	ENSCAFP00000033540-D50	ENSCAFP00000033540-D25	ENSCAFP00000033540-D47	ENSCAFP00000033540-D24	ENSCAFP00000033540-D7	ENSCAFP00000033540-D15	ENSCAFP00000033540-D36
929	ENSMUSP00000132003-D9	ENSMUSP00000100185-D5	ENSMUSP00000100175-D6	ENSMUSP00000100175-D7	ENSP00000419300-D4	ENSMUSP00000132003	ENSBTAP00000042747-D6
931	ENSP00000374818-D54	ENSP00000374818-D47	ENSP00000374818-D53	ENSP00000374818-D50	ENSCAFP00000034950-D3
937	ENSBTAP00000055556-D5	ENSBTAP00000055556-D12	XP_010990641.1-D6
938	ENSP00000374821-D7	ENSBTAP00000032915-D17	ENSP00000374821-D5	XP_010998275.1-D16	ENSP00000374821-D11
942	ENSCAFP00000030560-D9	ENSP00000374849-D6	ENSCAFP00000032562-D9
953	ENSBTAP00000056201-D6	ENSBTAP00000056201-D5	ENSCAFP00000005675-D78	ENSMUSP00000100407-D2	ENSMUSP00000100407	ENSBTAP00000056201-D3	ENSBTAP00000056201-D7
954	ENSBTAP00000007799-D2	ENSBTAP00000047926-D21	ENSP00000443059-D5	ENSBTAP00000047926-D13	ENSBTAP00000047926-D18
956	ENSCAFP00000035519-D31	ENSCAFP00000035519-D26	ENSMUSP00000131077-D47	ENSCAFP00000035519-D33	ENSCAFP00000034900-D54	ENSMUSP00000131077-D6	ENSBTAP00000046907	ENSCAFP00000035224-D132	ENSMUSP00000131077-D4	ENSBTAP00000056353-D24	ENSCAFP00000035519-D25	ENSBTAP00000046907-D14	ENSCAFP00000033719-D41	ENSCAFP00000035519-D44	XP_010988541.1-D121	ENSCAFP00000035311-D51	ENSCAFP00000034900-D69	ENSCAFP00000035519-D32	ENSBTAP00000046907-D2	ENSCAFP00000035519-D38	ENSCAFP00000035519-D57	ENSMUSP00000100407-D91	ENSCAFP00000035224-D122	ENSMUSP00000131077-D41	ENSBTAP00000056242-D2	ENSBTAP00000056423-D46	ENSCAFP00000035224-D62	ENSCAFP00000035519-D29	ENSP00000452526-D44	ENSCAFP00000034900-D33	ENSCAFP00000033719-D20	ENSCAFP00000035519-D40	ENSCAFP00000035519-D21	ENSCAFP00000034900-D35	ENSCAFP00000035519-D23	ENSCAFP00000035519-D36	ENSBTAP00000056353-D53	ENSMUSP00000131077-D24	ENSP00000452420-D49	ENSP00000443297-D17	ENSP00000452420-D7	ENSBTAP00000055768-D43	ENSCAFP00000035519-D27	ENSBTAP00000056201-D59	ENSCAFP00000035519-D16	ENSCAFP00000033719-D19	ENSBTAP00000055768-D40	ENSBTAP00000056353-D21	ENSP00000452526-D36
957	ENSCAFP00000022039-D11	ENSCAFP00000022039-D4	ENSCAFP00000022039-D3	ENSCAFP00000022039-D13	ENSP00000452011-D11	ENSCAFP00000022039-D7	ENSCAFP00000022039-D14	ENSCAFP00000022039-D6	ENSCAFP00000022039-D8	ENSCAFP00000022039-D2	ENSCAFP00000022039-D12	ENSCAFP00000022039	ENSCAFP00000022039-D22	ENSCAFP00000022039-D5
958	ENSCAFP00000022039-D17	ENSBTAP00000038762-D27	ENSBTAP00000047005-D16	ENSBTAP00000052576-D2	ENSMUSP00000106262-D2	ENSMUSP00000106262-D8	ENSBTAP00000046250-D101	ENSBTAP00000051184-D2	ENSCAFP00000033122-D11	ENSBTAP00000051184	ENSBTAP00000056576-D49	ENSMUSP00000100439-D64	ENSBTAP00000047005	ENSMUSP00000106262-D12	ENSCAFP00000033122-D19	ENSP00000450505-D35	ENSMUSP00000106262-D3	ENSCAFP00000033122-D13
959	ENSCAFP00000035667-D11	ENSBTAP00000047926-D2	ENSMUSP00000100447-D94	ENSBTAP00000050286	ENSCAFP00000035667-D10	ENSBTAP00000007799-D14	ENSCAFP00000035667-D9	ENSP00000450505-D32	ENSCAFP00000035667-D7	ENSMUSP00000100449-D8	ENSCAFP00000035667-D6	ENSBTAP00000047926-D4	ENSCAFP00000022039-D52
961	ENSBTAP00000022824-D64	ENSMUSP00000100407-D35	ENSCAFP00000035519-D90	ENSMUSP00000100407-D50	ENSBTAP00000051184-D81	ENSMUSP00000100407-D28	ENSMUSP00000100347	ENSP00000452332-D98	XP_010988541.1-D9	ENSMUSP00000100407-D34	XP_010988541.1-D50	ENSCAFP00000035676-D23	ENSMUSP00000100407-D42	ENSMUSP00000100407-D47
962	ENSCAFP00000035224-D68	XP_010988541.1-D124	ENSBTAP00000022824-D33	ENSBTAP00000022824-D25	ENSCAFP00000016346-D21	ENSCAFP00000016346-D42	ENSCAFP00000032838-D35	ENSBTAP00000022824-D50	ENSBTAP00000022824-D17	ENSCAFP00000016346-D10	ENSBTAP00000022824-D14	ENSBTAP00000022824-D6	ENSCAFP00000016346-D74	ENSBTAP00000022824-D4	ENSBTAP00000022824-D9	ENSBTAP00000022824-D15	ENSCAFP00000016346-D39	ENSCAFP00000016346-D20	ENSMUSP00000100407-D14	ENSCAFP00000016346-D32	ENSMUSP00000100407-D9	ENSBTAP00000022824-D60	ENSBTAP00000022824-D56
963	ENSCAFP00000016346-D3	ENSP00000451203-D15	ENSP00000452209-D6	ENSP00000452209-D12	ENSP00000452209-D7	ENSCAFP00000016346-D13	ENSCAFP00000016346-D2	ENSCAFP00000016346-D4	ENSMUSP00000100407-D30
965	ENSCAFP00000035676-D50	ENSP00000440313-D4	ENSMUSP00000100407-D51	ENSMUSP00000100407-D54	ENSCAFP00000034900-D28
966	ENSCAFP00000035701-D64	ENSP00000452526-D27	ENSMUSP00000131077-D89	XP_010988541.1-D109	ENSCAFP00000035701-D70
968	ENSMUSP00000100407-D58	ENSMUSP00000100407-D70	ENSMUSP00000100407-D66
970	ENSBTAP00000055207-D3	ENSCAFP00000035676-D101	ENSP00000452002-D74	ENSCAFP00000035676-D121	ENSCAFP00000035519-D89	ENSP00000451837-D10	ENSCAFP00000035676-D144	ENSCAFP00000035676-D128	ENSBTAP00000022824-D91
972	ENSCAFP00000035701-D47	ENSCAFP00000035701-D88	XP_010988541.1-D156	ENSP00000451203-D73	ENSP00000452271-D26
973	ENSCAFP00000035519-D102	ENSMUSP00000100407-D33	ENSBTAP00000056201-D42	XP_010988541.1-D101	ENSCAFP00000032838-D47
976	ENSP00000439323-D26	ENSBTAP00000007799-D25	ENSMUSP00000100394-D27
977	ENSCAFP00000034900-D27	ENSCAFP00000035449-D19	ENSP00000452271-D4	ENSBTAP00000052885-D58	ENSMUSP00000131077-D94	ENSMUSP00000100450-D24	ENSMUSP00000100450-D25	ENSCAFP00000035449-D5	ENSMUSP00000131077-D63	ENSCAFP00000035449-D15	ENSP00000440313-D41	ENSP00000452100-D14	ENSP00000452100-D11	ENSCAFP00000035519-D94	ENSMUSP00000100450-D6	ENSCAFP00000034900-D14	ENSP00000440313-D52
978	ENSP00000438290-D5	ENSCAFP00000035519-D64	ENSCAFP00000035676-D149	ENSCAFP00000035519-D66	ENSBTAP00000022824-D77
987	ENSP00000402914-D49	ENSCAFP00000022548-D80	ENSP00000452431	ENSP00000402914-D65	ENSP00000450970-D34	ENSCAFP00000035793-D41	ENSMUSP00000100452-D30	ENSP00000452431-D16	ENSP00000452431-D4	ENSP00000450970-D28	ENSMUSP00000100452-D24	ENSP00000452431-D5	ENSCAFP00000022548-D78	ENSMUSP00000100103-D44	ENSP00000450970-D20	ENSMUSP00000100452-D22	ENSCAFP00000022548-D86	ENSCAFP00000020056-D71	ENSCAFP00000022548-D59
988	ENSMUSP00000100452-D4	ENSMUSP00000100452-D3	ENSP00000450970-D14	ENSP00000452431-D35	ENSP00000450970-D5	ENSMUSP00000100452	ENSMUSP00000100452-D2	ENSMUSP00000100452-D11
989	ENSP00000452431-D31	ENSP00000452431-D26	ENSMUSP00000100452-D34
1045	ENSCAFP00000032974-D31	ENSCAFP00000014669-D22	ENSCAFP00000032974-D23	ENSCAFP00000032974-D24	ENSMUSP00000055579-D21	ENSMUSP00000097185-D23
1103	ENSCAFP00000008001-D2	ENSBTAP00000047867-D3	ENSCAFP00000008001
1120	XP_010989113.1-D8	XP_010989113.1-D18	XP_010989113.1-D15	XP_010986615.1-D10	ENSCAFP00000000475-D22	ENSMUSP00000048092-D30
1192	ENSCAFP00000014669-D13	ENSBTAP00000010601-D6	ENSBTAP00000010601-D7	ENSBTAP00000010601-D14	ENSCAFP00000014669-D12	ENSBTAP00000010601-D15	ENSP00000347474-D46
1193	XP_010979468.1-D17	XP_010986977.1-D88	ENSBTAP00000002768-D31	ENSBTAP00000010601-D29	ENSCAFP00000032974-D9	XP_010994414.1-D4	ENSBTAP00000053816-D158	XP_010979468.1-D20
1265	ENSMUSP00000052190-D1533	ENSCAFP00000035487-D1263	ENSCAFP00000031567-D1659	ENSBTAP00000008284-D76	ENSBTAP00000047191-D1818
1310	ENSP00000450263-D1907	ENSBTAP00000056055-D1675	ENSBTAP00000056055-D1749	ENSBTAP00000056055-D1676
1339	XP_010998075.1-D403	XP_010998075.1-D231	XP_010998075.1-D628	XP_010998075.1-D265	XP_010998075.1-D495	XP_010998075.1-D96	XP_010998075.1-D235	XP_010998075.1-D405
1447	XP_010996062.1-D1597	ENSMUSP00000128501-D365	ENSBTAP00000049048-D1063
1475	ENSMUSP00000076169-D1294	ENSMUSP00000076449-D191	ENSMUSP00000064142-D381	ENSMUSP00000064142-D869	ENSMUSP00000064142-D500	ENSMUSP00000107179-D1634	ENSCAFP00000031254-D854	ENSMUSP00000064142-D398	ENSMUSP00000076973-D321
1502	ENSCAFP00000035190-D1206	ENSCAFP00000032096-D229	ENSP00000369742-D880	ENSCAFP00000033744-D1305	ENSCAFP00000009133-D1637	ENSP00000319197-D252
1505	ENSCAFP00000012006-D1719	ENSMUSP00000097367-D1491	ENSCAFP00000034842-D1766
1508	ENSMUSP00000088203-D457	XP_010995386.1-D1585	ENSMUSP00000128501-D925
1644	ENSCAFP00000030454-D34	ENSBTAP00000049165-D31	XP_010995781.1-D32
1648	XP_010997870.1-D25	XP_010997870.1-D20	XP_010997870.1-D21	XP_010997870.1-D22
1698	ENSCAFP00000010156-D9	ENSP00000370569-D9	ENSMUSP00000106213-D27	ENSP00000370569-D32	ENSP00000370569-D40	ENSCAFP00000010156-D8	ENSCAFP00000010156	ENSCAFP00000010156-D33	ENSCAFP00000010156-D29	ENSP00000370569-D49	ENSBTAP00000052275-D52	ENSCAFP00000010156-D2	ENSCAFP00000033147-D66	ENSCAFP00000010156-D31	ENSCAFP00000010156-D25	ENSP00000370569-D36	ENSCAFP00000010156-D55	ENSCAFP00000010156-D7	ENSP00000370569-D33	ENSCAFP00000010156-D3	ENSP00000370569-D43	ENSP00000370569-D52	ENSCAFP00000010156-D14	ENSBTAP00000052275-D56	ENSCAFP00000010156-D27	ENSCAFP00000010156-D5	ENSCAFP00000010156-D60	ENSCAFP00000010156-D6	ENSMUSP00000078996-D58
1702	XP_010978731.1-D24	ENSBTAP00000020363-D9	ENSCAFP00000024874-D22	ENSBTAP00000020363-D14	ENSBTAP00000020363-D3	ENSP00000428755-D18	ENSBTAP00000020363	ENSBTAP00000020363-D2	ENSBTAP00000020363-D11	ENSBTAP00000020363-D18	ENSBTAP00000020363-D13	XP_010978731.1-D12	ENSBTAP00000020363-D17
1732	ENSBTAP00000051806-D124	ENSBTAP00000048848-D23	ENSBTAP00000048848-D110
1757	ENSBTAP00000021593-D1040	ENSBTAP00000053615-D3	XP_010993360.1-D1629	ENSBTAP00000005689-D5	ENSBTAP00000021593-D1193	ENSBTAP00000021593-D1316	XP_010998637.1
1770	ENSBTAP00000056304-D4	ENSBTAP00000056304-D2	ENSBTAP00000056304-D6	ENSBTAP00000056304-D5	ENSMUSP00000052316-D3
1789	ENSBTAP00000047652-D3	ENSP00000296682-D8	ENSBTAP00000047652-D4	ENSP00000296682-D7	ENSBTAP00000047652-D8	ENSP00000296682
1790	ENSBTAP00000013106-D29	ENSBTAP00000030879-D28	ENSBTAP00000030879-D29	ENSBTAP00000030879-D30
1793	ENSCAFP00000008127-D5	ENSBTAP00000005175-D19	ENSCAFP00000008127-D71
1835	ENSP00000364885-D421	ENSBTAP00000001978-D77	ENSP00000364885-D457	ENSCAFP00000023612-D3	ENSBTAP00000048980-D5	ENSCAFP00000020491-D6
1950	ENSP00000310856-D36	ENSP00000351244-D18	ENSBTAP00000050615-D2	ENSBTAP00000055401	XP_010981952.1-D6	XP_010981952.1-D20	XP_010981952.1-D11	XP_010981952.1-D5	ENSP00000310856-D10	ENSBTAP00000048523	XP_010981952.1-D8	ENSBTAP00000050615-D56	ENSCAFP00000022687	ENSBTAP00000055401-D3	ENSCAFP00000004054-D32	XP_010981952.1-D14	ENSCAFP00000004054-D7	XP_010981935.1-D63	ENSBTAP00000052940	ENSBTAP00000050615-D3	ENSCAFP00000004054-D2	ENSCAFP00000004054-D5	ENSBTAP00000055401-D2	ENSCAFP00000032691-D29	XP_010981952.1-D9	ENSMUSP00000064103-D24	ENSCAFP00000031815-D2	ENSCAFP00000004054-D33	XP_010981952.1-D4	ENSCAFP00000004054-D28	ENSP00000322339-D39	XP_010981935.1-D15
1951	ENSCAFP00000032716-D53	ENSP00000351244-D42	ENSP00000322339-D5	ENSCAFP00000004054-D42	ENSP00000351244-D39	ENSMUSP00000134645-D60	ENSP00000322339-D45	ENSBTAP00000048096-D3	ENSBTAP00000048096-D4	XP_010981051.1-D66	ENSP00000351244-D66	ENSP00000351244-D64	ENSP00000322339-D4	ENSBTAP00000055231	XP_010981935.1-D40	ENSP00000351244-D43	ENSBTAP00000048096-D2	XP_010981051.1-D67	ENSCAFP00000004054-D51	ENSP00000310856-D48
2017	ENSCAFP00000027160	ENSBTAP00000017042-D4	XP_010972871.1-D3
2056	ENSP00000256366-D6	ENSBTAP00000020908-D2	XP_010974884.1-D6	ENSBTAP00000020908
2122	ENSMUSP00000058450-D3	ENSBTAP00000011189-D7	ENSMUSP00000058450-D7
2123	ENSCAFP00000035785-D10	ENSCAFP00000035707-D10	ENSCAFP00000035229-D11	ENSCAFP00000015708-D9	ENSCAFP00000020670-D17	ENSMUSP00000058450-D9	ENSCAFP00000020670-D13
2149	ENSBTAP00000020520-D29	XP_010988177.1-D28	XP_010987229.1-D28	XP_010987300.1-D15	ENSP00000243903-D2	XP_010987300.1-D17	ENSBTAP00000036739-D30
2213	ENSCAFP00000021816-D2	XP_010988296.1	ENSBTAP00000052722-D5	XP_010990102.1	ENSBTAP00000052722-D6
2261	ENSMUSP00000109030-D15	XP_010975803.1-D3	ENSCAFP00000005078-D15	ENSBTAP00000039366-D14
2310	ENSBTAP00000055134-D140	ENSBTAP00000055134-D122	XP_010994416.1-D156	ENSMUSP00000022610-D6	ENSBTAP00000048230-D81	XP_010979036.1-D75	ENSP00000357156-D72	XP_010979036.1-D69	ENSCAFP00000033832-D73
2532	ENSBTAP00000022980-D7	ENSP00000295297-D34	ENSMUSP00000099826-D21	ENSBTAP00000017420-D20
2537	XP_010994364.1-D4	ENSCAFP00000035054-D27	ENSCAFP00000031279-D22
2635	XP_010998113.1-D9	XP_010998113.1-D10	XP_010998113.1-D7	XP_010998113.1-D8
2654	ENSMUSP00000126197-D23	ENSBTAP00000050212-D25	ENSMUSP00000126197-D30
2655	XP_010976514.1-D5	XP_010976514.1	XP_010976514.1-D3
2686	ENSCAFP00000013556	ENSP00000371197-D168	ENSP00000371197-D167	ENSP00000387845-D3	ENSMUSP00000053487-D17
2687	XP_010998366.1-D17	ENSCAFP00000016004-D2	ENSP00000387845-D60
2690	ENSP00000371197-D240	ENSP00000387845-D81	ENSP00000371197-D87	ENSP00000371197-D145	ENSP00000371197-D106	ENSP00000371197-D208
2694	XP_010995533.1-D23	ENSMUSP00000053487-D41	XP_010995533.1-D21
2709	ENSCAFP00000034110-D8	ENSCAFP00000034110-D9	ENSMUSP00000075435-D3	ENSCAFP00000034110
2717	ENSP00000295367-D35	ENSP00000438832-D17	ENSP00000295367-D10	ENSP00000295367-D2	ENSP00000438832-D2	ENSMUSP00000128943-D6
2740	ENSP00000408290-D95	ENSP00000371197-D130	ENSP00000371197-D198
2747	ENSP00000357753-D5	ENSMUSP00000098436-D4	ENSP00000353245-D4
2748	ENSCAFP00000020009-D4	ENSCAFP00000033085	XP_010981706.1-D6
2757	ENSP00000407056-D28	XP_010973786.1-D6	ENSBTAP00000056526-D5	ENSBTAP00000014627-D21	ENSCAFP00000031643-D8	ENSCAFP00000033085-D10	ENSBTAP00000056526-D12	ENSBTAP00000056526-D2	ENSBTAP00000056526-D7	ENSBTAP00000041210-D18	ENSBTAP00000056526-D6	ENSCAFP00000031643-D10
2758	ENSBTAP00000040743-D7	ENSBTAP00000040743-D4	ENSBTAP00000002201-D2	ENSBTAP00000002201	XP_010973755.1-D7	ENSBTAP00000040743-D6	XP_010984320.1
2769	ENSBTAP00000056216-D3	ENSMUSP00000090024-D4	ENSP00000354001-D7
2770	ENSBTAP00000014627-D9	ENSBTAP00000041210-D7	ENSBTAP00000014627	ENSBTAP00000014627-D6	ENSBTAP00000041210-D10	ENSBTAP00000014627-D11	ENSBTAP00000014627-D2	ENSMUSP00000093145-D12	ENSBTAP00000014627-D3	ENSBTAP00000014627-D4	ENSBTAP00000014627-D5	ENSBTAP00000014627-D10
2781	ENSP00000432816-D2	ENSCAFP00000031210-D5	ENSCAFP00000015680-D8	XP_010984375.1-D10
2783	XP_010982516.1-D10	ENSP00000370420-D9	ENSMUSP00000063691-D7
2788	ENSMUSP00000085159-D3	ENSBTAP00000010183-D6	ENSP00000353245-D17	ENSBTAP00000010183-D13	ENSP00000353245-D16	ENSBTAP00000010183-D12	ENSCAFP00000007982-D10
2799	ENSBTAP00000044091-D7	ENSP00000329995-D2	XP_010997886.1-D11
2802	ENSP00000415795-D10	ENSCAFP00000003956-D7	ENSCAFP00000003956-D2	ENSMUSP00000091061-D12
2804	ENSP00000432514-D16	ENSMUSP00000092399-D7	ENSP00000432514-D15	XP_010994364.1-D8
2807	ENSBTAP00000052019-D2	ENSBTAP00000032096-D10	ENSMUSP00000044998-D5	ENSP00000367913-D11
2811	ENSP00000354912-D32	ENSMUSP00000085159-D16	ENSCAFP00000003858-D3
2832	ENSP00000384312-D3	ENSMUSP00000128943-D2	ENSMUSP00000128943-D10
2833	ENSMUSP00000097783-D2	ENSMUSP00000108329-D2	ENSMUSP00000097783-D12
2854	XP_010977534.1-D2	ENSCAFP00000033626	XP_010977534.1
2857	XP_010997886.1	ENSCAFP00000006093-D9	ENSCAFP00000035054-D25
2859	ENSMUSP00000126250-D4	ENSMUSP00000126250-D6	ENSP00000367913-D14	ENSMUSP00000126250-D2
2865	ENSCAFP00000032629-D12	ENSCAFP00000032629-D13	ENSCAFP00000031967-D14	ENSMUSP00000085159-D2	ENSBTAP00000031689-D50
2866	ENSP00000302716-D3	XP_010977360.1-D5	ENSBTAP00000020833-D5
2934	ENSBTAP00000049550-D6	ENSMUSP00000117045-D9	ENSCAFP00000004604-D12	ENSBTAP00000049550-D20	ENSBTAP00000049550-D5	ENSCAFP00000004533	ENSBTAP00000049550	ENSBTAP00000049550-D2	ENSBTAP00000049550-D3	ENSBTAP00000049550-D19
2935	ENSMUSP00000128312-D2	ENSMUSP00000128312-D3	ENSMUSP00000128312
2952	ENSBTAP00000002033-D27	ENSBTAP00000002033-D4	ENSBTAP00000002033-D17	ENSBTAP00000002033-D15	ENSBTAP00000036013-D53	ENSBTAP00000002033-D14	ENSBTAP00000002033-D22	ENSP00000341826-D8	ENSBTAP00000002033-D2	ENSP00000341826	ENSBTAP00000036013-D46	ENSBTAP00000002033-D7	ENSBTAP00000022514-D77	ENSCAFP00000009850-D11	ENSCAFP00000019872-D29	ENSBTAP00000036013-D39	ENSBTAP00000002033-D11	ENSCAFP00000010120-D14	ENSBTAP00000002033-D9	ENSP00000341826-D3	ENSP00000341826-D19	ENSBTAP00000036013-D26	ENSBTAP00000028757-D20	ENSMUSP00000128163-D103	XP_010992399.1-D26	ENSBTAP00000036013-D58	ENSBTAP00000002033-D19	XP_010989489.1-D58	ENSBTAP00000002033-D16
2957	ENSP00000416340-D94	ENSCAFP00000019872-D81	XP_010992399.1-D98	ENSCAFP00000022576-D92	ENSBTAP00000022514
2960	XP_010989489.1-D11	XP_010989489.1-D10	ENSCAFP00000019879-D3	ENSMUSP00000072775-D13	ENSCAFP00000019874-D11	XP_010989489.1-D8	ENSP00000416340
3023	ENSCAFP00000012766-D11	ENSMUSP00000030404-D14	ENSP00000392257-D16	ENSBTAP00000022180-D9	ENSCAFP00000032808-D13	XP_010982409.1-D55	ENSCAFP00000004534-D2	ENSCAFP00000025107-D6	ENSCAFP00000033295-D53	ENSCAFP00000022029-D61	XP_010995234.1-D27	ENSCAFP00000025107-D50	ENSCAFP00000022029-D45	ENSCAFP00000012766-D8	ENSCAFP00000012766-D13	ENSCAFP00000025107-D31	ENSMUSP00000034947-D44	ENSCAFP00000022029-D14	ENSP00000419425-D21	ENSBTAP00000022180-D16	ENSBTAP00000022180-D33	XP_010977724.1-D22	ENSP00000392257-D17	ENSP00000443989-D33	ENSBTAP00000022180-D7	ENSCAFP00000004658-D10
3028	ENSCAFP00000012766-D42	ENSP00000392257-D22	ENSCAFP00000004658-D50
3051	ENSBTAP00000006050-D3	ENSBTAP00000006050	ENSBTAP00000006050-D2	XP_010991416.1-D4
3086	ENSBTAP00000055797	ENSBTAP00000015061-D41	ENSP00000341787-D19	ENSBTAP00000036910-D6	ENSBTAP00000015061-D49	ENSBTAP00000015061-D50	ENSMUSP00000057928-D30	ENSP00000414793-D84	ENSP00000450288-D61	ENSBTAP00000015061-D46	ENSBTAP00000036910-D12	ENSCAFP00000001618-D19	XP_010992559.1-D13	ENSCAFP00000009399-D38
3101	ENSMUSP00000126594-D17	ENSP00000254436-D57	XP_010977774.1-D18	ENSMUSP00000102526-D78	ENSMUSP00000126594-D16	ENSBTAP00000054004-D35
3120	ENSCAFP00000021972-D17	XP_010972988.1-D43	ENSMUSP00000103528-D9	ENSP00000450288-D48	ENSBTAP00000054004-D23	ENSP00000346916-D24
3152	ENSCAFP00000007033-D6	ENSBTAP00000013121-D5	ENSMUSP00000103528-D2
3163	ENSCAFP00000021044-D2	ENSBTAP00000034691-D8	ENSBTAP00000034691-D7	ENSCAFP00000021044-D6	ENSMUSP00000102740-D3	XP_010977777.1-D8
3184	XP_010994421.1-D8	XP_010994423.1-D15	XP_010994421.1-D4	XP_010994421.1	XP_010994421.1-D3	XP_010994423.1-D12	XP_010994423.1-D13	XP_010994422.1-D13	XP_010994421.1-D5	XP_010994421.1-D7	XP_010994423.1-D8
3254	ENSBTAP00000006933-D3	XP_010984987.1-D8	ENSBTAP00000006933	ENSBTAP00000006933-D2
3262	ENSBTAP00000003277-D2	XP_010978957.1-D5	XP_010978957.1-D4
3407	XP_010982605.1-D27	ENSP00000396127-D40	ENSP00000396127-D41	ENSMUSP00000031383-D3	XP_010982605.1-D13	ENSCAFP00000035323-D32	XP_010982605.1-D24	ENSP00000275874-D23	ENSCAFP00000035323-D29	ENSP00000435089-D79	XP_010982605.1-D12	ENSMUSP00000031383-D5	ENSMUSP00000031383-D8	ENSMUSP00000031383-D2	XP_010987495.1-D25	XP_010982605.1-D6	XP_010982605.1	ENSP00000275874-D34	ENSMUSP00000031383-D4	ENSP00000275874-D20	XP_010982605.1-D15	XP_010982605.1-D29	ENSP00000396127-D22	XP_010982605.1-D19	XP_010985595.1-D34	XP_010982605.1-D31	ENSCAFP00000005887-D61	XP_010982605.1-D9	ENSBTAP00000002783-D38
3430	ENSP00000249071-D73	ENSMUSP00000036384	ENSP00000249071-D6	XP_010990514.1
3434	ENSMUSP00000007959-D3	ENSMUSP00000021459-D35	ENSBTAP00000018998-D31	ENSP00000400175-D5	XP_010987209.1-D11	ENSBTAP00000018998-D2	ENSCAFP00000030436
3435	ENSCAFP00000002174-D30	ENSCAFP00000002174-D63	ENSBTAP00000054785-D65
3455	ENSBTAP00000052927-D10	ENSBTAP00000052927-D4	ENSBTAP00000011803-D2
3469	ENSCAFP00000032062	ENSBTAP00000054785-D21	ENSBTAP00000054785-D64	ENSP00000348461-D23
3558	ENSCAFP00000002778	ENSBTAP00000016309-D10	XP_010997654.1-D2
3604	ENSBTAP00000002299-D5	ENSBTAP00000013537	ENSBTAP00000048950	XP_010979353.1-D7	ENSMUSP00000023670-D4	ENSP00000363500-D6
3628	ENSCAFP00000008791	ENSCAFP00000008791-D2	ENSP00000216225-D2	ENSBTAP00000040303	ENSBTAP00000018478-D3	ENSBTAP00000040303-D4	ENSP00000216225-D3
3655	ENSBTAP00000055093	ENSCAFP00000022090-D4	ENSBTAP00000012858-D20
3664	ENSBTAP00000055093-D10	ENSBTAP00000055093-D17	ENSBTAP00000055093-D11	ENSBTAP00000055093-D18
3695	ENSBTAP00000014447-D2	ENSCAFP00000023077-D3	ENSBTAP00000014447
3735	ENSCAFP00000019946-D3	ENSMUSP00000001703-D38	ENSCAFP00000019812-D22	ENSBTAP00000016196-D3
3757	ENSMUSP00000068057-D7	ENSMUSP00000001706-D30	XP_010972813.1-D14	ENSBTAP00000015024-D8	ENSBTAP00000018597-D66	XP_010972813.1-D15	XP_010972813.1-D13
3869	ENSBTAP00000010457-D14	ENSMUSP00000075721-D5	ENSCAFP00000029367-D4	ENSP00000332592-D2	ENSCAFP00000012435-D2	ENSBTAP00000026561-D2	ENSCAFP00000029367-D3
3967	XP_010984284.1	ENSBTAP00000015883-D4	ENSBTAP00000015883-D6	ENSBTAP00000015883-D5	ENSP00000291554-D14	ENSBTAP00000015883-D9	ENSBTAP00000004073-D8	ENSBTAP00000004073-D11	ENSMUSP00000034562-D10	ENSBTAP00000004073-D9
3993	ENSBTAP00000004890-D3	ENSBTAP00000004890-D4	ENSP00000314030-D2
4001	ENSMUSP00000056592-D18	ENSBTAP00000024975	ENSP00000316053	ENSP00000220496-D2	ENSP00000316053-D20	ENSP00000262177-D6	ENSBTAP00000033245
4233	ENSP00000271638-D2	ENSBTAP00000044226-D7	ENSP00000271638-D3	XP_010997419.1	XP_010997419.1-D8	ENSBTAP00000020148-D6	XP_010997419.1-D2	ENSBTAP00000020148-D7
4317	ENSP00000440005-D6	ENSP00000306010-D23	XP_010984412.1-D16	ENSBTAP00000054894-D10	ENSP00000440005-D3	XP_010984412.1-D3
4347	ENSBTAP00000024387-D2	XP_010996019.1-D13	XP_010996019.1-D10	ENSCAFP00000033486-D10	ENSBTAP00000024387-D4	XP_010996019.1-D9	ENSBTAP00000024387-D14	ENSBTAP00000024387-D6	XP_010996019.1-D12	ENSBTAP00000024387-D10	ENSBTAP00000024387-D7
4482	XP_010989365.1-D12	ENSCAFP00000024466	ENSCAFP00000024466-D20
4576	ENSBTAP00000037091	XP_010974757.1-D5	XP_010974757.1-D2	XP_010974767.1-D7	ENSP00000223167-D7
4587	ENSCAFP00000014335-D16	XP_010986526.1-D2	ENSBTAP00000049731-D3	ENSMUSP00000128803-D7	XP_010986526.1	ENSP00000387065-D5	ENSBTAP00000036057-D27
4593	XP_010980635.1-D4	XP_010986434.1-D18	XP_010980635.1-D11	ENSBTAP00000038955-D6	ENSMUSP00000111443-D15	ENSBTAP00000038955-D8	ENSBTAP00000038955-D10	ENSBTAP00000031532
4612	ENSBTAP00000009379	ENSBTAP00000009379-D7	ENSCAFP00000023315-D5	ENSBTAP00000022929-D3	ENSCAFP00000023315	ENSCAFP00000023315-D2
4676	ENSBTAP00000008696-D28	ENSP00000388818-D15	ENSMUSP00000061012-D18	XP_010996302.1-D11	XP_010992084.1-D16	ENSBTAP00000008696-D27	ENSBTAP00000008696-D34	ENSBTAP00000008696-D2	ENSCAFP00000014776-D24	ENSBTAP00000008696-D38	ENSBTAP00000008696-D29	ENSBTAP00000008696-D24	ENSBTAP00000008696-D19	ENSBTAP00000008696-D22	ENSBTAP00000008696-D35
4677	ENSBTAP00000045886-D2	ENSBTAP00000045886-D4	XP_010996239.1	ENSBTAP00000045886	ENSBTAP00000045886-D3	ENSCAFP00000004159-D8
4680	XP_010992038.1-D8	XP_010992038.1-D5	ENSBTAP00000048748-D7	XP_010992038.1-D4	XP_010992038.1-D9
4824	ENSBTAP00000026892-D16	XP_010979806.1-D16	ENSP00000430271-D6	XP_010979806.1-D2	XP_010986715.1-D16	ENSBTAP00000026892	ENSBTAP00000026892-D22
5054	ENSBTAP00000049286	ENSCAFP00000014257-D9	ENSBTAP00000015299-D15	ENSBTAP00000049286-D5	XP_010979287.1-D14	ENSCAFP00000014257-D15	ENSBTAP00000049286-D11	ENSMUSP00000109547-D7	ENSCAFP00000014257-D6	XP_010979287.1-D12
5069	ENSP00000330218-D3	ENSBTAP00000051879-D10	ENSCAFP00000009215-D6	ENSBTAP00000056194	XP_010978507.1-D8	ENSMUSP00000130257-D6
5085	ENSMUSP00000106131-D25	XP_010975424.1-D12	ENSBTAP00000024094-D5	ENSBTAP00000024094-D36	ENSBTAP00000024094-D2	ENSBTAP00000024094	ENSMUSP00000106131-D27	ENSBTAP00000052990-D26	XP_010993291.1-D9	ENSCAFP00000009862-D3	ENSBTAP00000020096-D10	ENSBTAP00000024094-D8
5087	XP_010977902.1-D12	ENSBTAP00000024094-D29	ENSBTAP00000020096	ENSCAFP00000011606-D3	ENSP00000404912-D11
5119	ENSBTAP00000032779-D4	ENSBTAP00000032779-D3	ENSBTAP00000032779	ENSCAFP00000021909-D9	ENSBTAP00000032779-D2
5121	ENSBTAP00000007442-D8	ENSBTAP00000007442-D25	ENSBTAP00000007442-D2	XP_010990546.1-D15	ENSBTAP00000007442
5217	ENSBTAP00000029135	XP_010995662.1	ENSBTAP00000029135-D5	XP_010995662.1-D7	ENSBTAP00000029135-D3	ENSBTAP00000029135-D4
5230	ENSBTAP00000011477	ENSP00000271751-D4	ENSBTAP00000015122
5254	ENSCAFP00000031061-D12	ENSCAFP00000031061-D14	ENSP00000408907-D14	ENSCAFP00000031061-D13
5313	ENSBTAP00000017901-D4	ENSCAFP00000014099-D6	ENSBTAP00000017901-D2	ENSCAFP00000014099-D3	ENSP00000265260-D2
5320	ENSCAFP00000019899-D3	ENSBTAP00000007803-D5	ENSBTAP00000041934-D3
5326	ENSCAFP00000022025-D18	ENSCAFP00000022025-D4	ENSBTAP00000008381-D7	ENSBTAP00000049178-D5	ENSBTAP00000008381-D8	ENSBTAP00000008381-D13	ENSBTAP00000008381-D5	ENSCAFP00000022025-D24	ENSBTAP00000008381-D3	ENSBTAP00000008381	ENSBTAP00000018153	ENSBTAP00000049178-D13
5327	ENSBTAP00000019184-D26	ENSBTAP00000000065-D2	ENSCAFP00000028937-D19	ENSCAFP00000028937-D28	ENSCAFP00000028937	ENSCAFP00000028937-D30	ENSP00000346088-D24	ENSCAFP00000028937-D21	ENSBTAP00000019184-D5	ENSCAFP00000028937-D3	ENSCAFP00000028937-D2	ENSCAFP00000028937-D8
5334	ENSCAFP00000033773-D6	ENSCAFP00000033773-D97	XP_010994658.1-D115	ENSCAFP00000033773-D34	ENSP00000384656-D49	ENSP00000446314-D71	XP_010981276.1-D12	ENSP00000313691-D49	ENSCAFP00000005761-D79	ENSCAFP00000033773-D17	XP_010981276.1-D8	ENSMUSP00000025388-D69	ENSBTAP00000049914-D61	ENSP00000446314-D62	ENSMUSP00000025388-D55	ENSBTAP00000049914-D10	ENSP00000446314-D68	ENSMUSP00000025563-D93	ENSBTAP00000049914	ENSCAFP00000005761-D17	ENSBTAP00000049914-D3	ENSCAFP00000005761-D107	ENSBTAP00000052216-D30	XP_010994658.1-D109	ENSCAFP00000033773-D76	XP_010994658.1-D100	ENSP00000446314-D97	ENSBTAP00000049914-D54	XP_010994658.1-D15	ENSMUSP00000092002-D74	XP_010994658.1-D102	ENSBTAP00000026267-D109	ENSBTAP00000049914-D43	ENSBTAP00000049914-D7	XP_010994658.1-D85	ENSP00000384656-D90	ENSBTAP00000041498-D63	ENSCAFP00000033773-D62	ENSBTAP00000049914-D2	ENSP00000446314-D129	ENSCAFP00000033773-D45	XP_010985588.1-D90	ENSBTAP00000055017	XP_010994658.1-D119	XP_010994658.1-D55	XP_010981289.1-D77	ENSCAFP00000033773-D102	ENSBTAP00000049914-D45	ENSCAFP00000033773-D116
5335	XP_010981289.1-D17	XP_010981289.1-D34	ENSBTAP00000014853-D6	ENSP00000384656-D2	ENSCAFP00000023396-D49	ENSCAFP00000023396-D48	XP_010981289.1	ENSCAFP00000023396-D35	XP_010981289.1-D20	ENSCAFP00000023396-D11	ENSP00000384656-D41	XP_010981289.1-D16	XP_010981289.1-D4	ENSMUSP00000025563-D76	XP_010981289.1-D15	ENSCAFP00000023396-D19	ENSCAFP00000002341-D83	ENSP00000384656-D7	ENSBTAP00000054274-D7	ENSMUSP00000025563-D39	ENSBTAP00000014853-D8	ENSBTAP00000014853-D12
5337	ENSP00000313691-D23	ENSBTAP00000056285-D6	ENSP00000313691-D17	ENSP00000384656-D24	ENSP00000313691-D24	XP_010981289.1-D41	ENSP00000384656-D29	ENSMUSP00000025563-D42	ENSBTAP00000056285-D4
5338	ENSCAFP00000005761-D122	ENSCAFP00000005761-D99	XP_010981276.1-D38	XP_010981276.1-D17
5339	ENSBTAP00000049914-D117	ENSBTAP00000049914-D121	ENSBTAP00000049914-D41
5378	XP_010974095.1	ENSCAFP00000025715-D3	XP_010973504.1-D3
5396	ENSP00000393393-D8	ENSP00000393393-D33	ENSP00000393393-D52	ENSMUSP00000110730-D19	ENSP00000393393-D5	ENSMUSP00000110730-D22	XP_010992753.1-D3	ENSP00000393393-D31	ENSP00000393393-D4	ENSP00000393393-D44	ENSMUSP00000110730-D20	ENSMUSP00000110730-D46	ENSP00000393393-D29	ENSP00000393393-D35	ENSP00000393393-D14	ENSP00000393393-D41	ENSP00000393393-D37	ENSMUSP00000110730-D44	ENSBTAP00000018888-D28	ENSP00000393393-D49	ENSP00000393393-D18	ENSP00000393393-D2	ENSMUSP00000110730-D40	ENSP00000393393	ENSP00000393393-D6	ENSBTAP00000052799-D33
5424	ENSCAFP00000002355-D6	ENSCAFP00000002355-D35	ENSCAFP00000002355-D40	ENSCAFP00000002355	ENSBTAP00000019214-D47	ENSCAFP00000002355-D2	ENSCAFP00000002355-D22	ENSCAFP00000002355-D51	ENSCAFP00000002355-D7	ENSCAFP00000002355-D37	ENSBTAP00000019214-D50	ENSBTAP00000019214-D48	ENSCAFP00000002355-D9	ENSCAFP00000021533-D41	ENSCAFP00000002355-D12
5439	ENSBTAP00000019596-D16	ENSBTAP00000000144-D13	ENSMUSP00000110998-D2	ENSBTAP00000019596-D7	ENSBTAP00000029071-D12	ENSBTAP00000019596-D10	ENSCAFP00000015474-D9
5444	ENSBTAP00000004645-D2	XP_010988595.1	ENSBTAP00000004645-D4
5476	ENSBTAP00000054038-D17	ENSBTAP00000022002-D23	ENSBTAP00000054038-D28	ENSBTAP00000054038-D16	ENSBTAP00000022002-D24	ENSBTAP00000054038-D12	ENSBTAP00000054038-D2	ENSBTAP00000054038-D19	ENSBTAP00000055764-D17	ENSBTAP00000054038-D15
5508	ENSBTAP00000020266-D23	ENSMUSP00000125806-D83	XP_010975272.1-D100	ENSBTAP00000020266-D3	ENSCAFP00000028918-D38	ENSBTAP00000020266-D76	ENSBTAP00000020266-D99	ENSCAFP00000035183-D54	ENSCAFP00000028918-D34	ENSMUSP00000125806-D40	ENSBTAP00000055398-D55	ENSBTAP00000020266-D17	ENSCAFP00000035183-D82	ENSMUSP00000125806-D62	ENSCAFP00000028918	ENSCAFP00000035183-D101	ENSCAFP00000028918-D5	XP_010975272.1-D81	ENSBTAP00000020266-D59	ENSP00000358832-D51	ENSMUSP00000125806-D98	ENSCAFP00000035183-D37	ENSMUSP00000125806-D27	ENSBTAP00000020266-D2	ENSCAFP00000028918-D68	ENSCAFP00000035183-D11	ENSBTAP00000020266-D89	ENSMUSP00000125806-D21	ENSBTAP00000020266-D49	ENSMUSP00000125806-D99	ENSCAFP00000028918-D7	ENSBTAP00000020266-D92	ENSMUSP00000125806-D102	ENSCAFP00000035183-D72	ENSMUSP00000125806-D95	ENSBTAP00000020266-D46	ENSMUSP00000125806-D31	ENSBTAP00000020266-D47	ENSBTAP00000020266-D110	ENSMUSP00000125806-D101	ENSP00000358832-D16	ENSBTAP00000020266-D69	ENSMUSP00000125806-D32	ENSMUSP00000125806-D54	ENSBTAP00000020266-D11	ENSCAFP00000028918-D96	ENSMUSP00000125806-D29	XP_010973575.1-D65	ENSMUSP00000125806-D108
5544	ENSCAFP00000012035-D2	XP_010978320.1-D2	ENSCAFP00000012035	ENSCAFP00000012035-D4
5547	XP_010996683.1-D11	ENSBTAP00000056274	ENSCAFP00000007040-D19	ENSBTAP00000023029-D9	ENSBTAP00000056274-D2	ENSBTAP00000023029-D7	XP_010993018.1-D5	XP_010996683.1-D6
5549	ENSBTAP00000013000-D9	ENSMUSP00000088935-D10	ENSMUSP00000088935-D11	XP_010990036.1-D2	ENSBTAP00000013000-D14	ENSMUSP00000088935-D8	XP_010990036.1-D7
5573	XP_010978532.1-D3	ENSBTAP00000013298	ENSCAFP00000008132-D15	ENSBTAP00000035359-D14	XP_010978532.1-D7	ENSBTAP00000035351-D17	ENSCAFP00000008132-D11	XP_010978532.1-D14	ENSP00000366084-D4	ENSBTAP00000035359-D15	ENSCAFP00000008132-D9	ENSBTAP00000035351-D16	ENSBTAP00000035351
5582	ENSCAFP00000003887-D6	ENSBTAP00000022677	ENSBTAP00000020806-D2	ENSBTAP00000020806-D5	ENSBTAP00000022677-D5
5751	ENSBTAP00000028809-D6	ENSBTAP00000028809-D3	ENSBTAP00000028809	ENSCAFP00000019462-D4	ENSBTAP00000028809-D2
5752	ENSBTAP00000006613-D5	ENSCAFP00000031487-D12	ENSCAFP00000031487-D5	ENSBTAP00000017860	ENSMUSP00000021522-D15
5778	XP_010991943.1-D12	XP_010991943.1-D4	XP_010990243.1-D34	ENSCAFP00000031539-D5	ENSCAFP00000031539-D7	ENSCAFP00000031539-D12	ENSCAFP00000025373-D4	ENSCAFP00000031539-D9	ENSBTAP00000050875-D5	ENSCAFP00000020105-D2	ENSBTAP00000050000	XP_010991943.1-D6	ENSBTAP00000034875-D10	XP_010991943.1-D3
5784	ENSCAFP00000030632-D12	ENSBTAP00000055201-D25	XP_010997270.1-D47	ENSP00000443776-D4	XP_010991545.1-D44	ENSP00000359360-D53	ENSMUSP00000094078-D17	ENSMUSP00000085832-D82	XP_010994404.1-D10	ENSBTAP00000034875-D45	ENSP00000354912-D16	ENSMUSP00000132644-D92	ENSMUSP00000113812-D35	ENSBTAP00000034875-D37	ENSCAFP00000031539-D15	XP_010994407.1-D25	ENSCAFP00000020016-D49	ENSMUSP00000094078-D23	XP_010994404.1-D8	ENSMUSP00000091889-D78	ENSMUSP00000098944-D88	ENSMUSP00000109588-D68	ENSCAFP00000031539-D19	XP_010991545.1-D79	ENSMUSP00000094078-D22	ENSMUSP00000109588-D69	ENSCAFP00000033014-D78
5789	XP_010991943.1-D23	ENSBTAP00000055201-D90	ENSMUSP00000045369-D57	ENSBTAP00000056631-D93	ENSBTAP00000055071-D104	ENSMUSP00000045369-D84	ENSMUSP00000045369-D56
5935	ENSMUSP00000021288-D7	ENSMUSP00000021288-D6	ENSBTAP00000011598-D7
6044	ENSBTAP00000031032	ENSBTAP00000031032-D4	ENSP00000240922-D3	ENSBTAP00000031032-D5	ENSBTAP00000031032-D2	ENSBTAP00000031032-D6
6069	ENSBTAP00000045821-D4	ENSBTAP00000045821	ENSBTAP00000045821-D3	ENSCAFP00000032994-D6
6123	ENSCAFP00000004228-D8	ENSBTAP00000049861-D2	ENSBTAP00000049861	ENSCAFP00000004228-D4	XP_010998203.1-D14	XP_010985181.1-D13
6200	XP_010982185.1-D21	ENSCAFP00000020825-D19	XP_010982185.1-D22	ENSMUSP00000082346-D13	XP_010982185.1-D13	ENSBTAP00000044319-D22	ENSBTAP00000056337	XP_010982185.1-D4	ENSP00000331310-D2	XP_010982185.1-D29	ENSBTAP00000044319-D12	ENSBTAP00000001731-D21
6212	ENSP00000341364-D3	ENSBTAP00000006433	ENSCAFP00000034134-D5	ENSBTAP00000007965-D8	ENSP00000341364-D4	ENSP00000341364	ENSP00000341364-D2
6222	ENSCAFP00000001886-D14	XP_010992796.1-D21	ENSCAFP00000001886-D7	ENSCAFP00000001886-D5	ENSCAFP00000001886-D12	ENSMUSP00000048469-D23	ENSCAFP00000001886-D4	ENSCAFP00000001886-D8	ENSCAFP00000001886-D10	ENSCAFP00000001886-D9	ENSCAFP00000001886-D3	ENSCAFP00000001886	ENSCAFP00000001886-D6	ENSCAFP00000001886-D15
6289	ENSBTAP00000000009-D4	ENSMUSP00000100725-D24	ENSMUSP00000036952	XP_010975300.1-D37	ENSMUSP00000125380-D4	XP_010993629.1	ENSMUSP00000021333-D2	ENSP00000370256-D2	ENSBTAP00000016540
6340	ENSBTAP00000042398	ENSBTAP00000042398-D5	ENSBTAP00000042398-D4	ENSBTAP00000042398-D2
6429	ENSBTAP00000048421-D16	ENSCAFP00000000270-D13	ENSCAFP00000000270-D10	ENSBTAP00000001791-D15	ENSCAFP00000000270-D4	ENSCAFP00000000270-D11	ENSCAFP00000000270-D6	ENSCAFP00000000270-D7	ENSBTAP00000001791-D2	ENSCAFP00000000270-D12	ENSCAFP00000000270-D19	ENSBTAP00000001791-D17	ENSCAFP00000000270-D3	ENSCAFP00000000270-D5	ENSCAFP00000000270	ENSCAFP00000000270-D8
6433	ENSBTAP00000021003	ENSBTAP00000021003-D2	XP_010976848.1-D5	ENSBTAP00000021003-D3	ENSP00000335306-D11	ENSBTAP00000021003-D6	ENSBTAP00000021003-D4
6435	ENSBTAP00000050787-D3	ENSBTAP00000050787-D2	ENSBTAP00000050787-D10	ENSBTAP00000050787	ENSBTAP00000050787-D11	ENSBTAP00000049091-D9	ENSBTAP00000050787-D4	ENSBTAP00000050787-D5
6532	ENSCAFP00000016719-D7	ENSCAFP00000035196-D32	ENSMUSP00000106096-D41	ENSCAFP00000016719-D8
6533	ENSCAFP00000035216-D16	ENSCAFP00000035216	ENSCAFP00000032990-D31	ENSCAFP00000034113-D27	ENSCAFP00000032990-D20	ENSCAFP00000034511-D16	ENSCAFP00000032990-D7
6590	ENSBTAP00000007554-D26	ENSBTAP00000053239-D7	XP_010995110.1
6607	ENSCAFP00000033074-D9	ENSCAFP00000033074	ENSCAFP00000033074-D7	ENSCAFP00000033049-D6	ENSCAFP00000033049-D3	ENSCAFP00000016944-D4	ENSCAFP00000033074-D3	ENSCAFP00000033074-D5	ENSCAFP00000034229-D15	ENSCAFP00000033025-D22	ENSCAFP00000034229-D17	ENSCAFP00000034229-D16	ENSCAFP00000034229	XP_010978495.1-D47	ENSCAFP00000034229-D11	ENSCAFP00000033074-D8	ENSCAFP00000033004	ENSCAFP00000033074-D21	ENSCAFP00000016944-D18
6610	XP_010978512.1-D23	ENSBTAP00000054569-D35	ENSCAFP00000016130-D26	ENSMUSP00000089303-D38	ENSCAFP00000033539-D19	ENSCAFP00000032222-D21	ENSMUSP00000127003-D36	ENSMUSP00000127003-D28	ENSBTAP00000054569-D30	XP_010996709.1-D3	ENSMUSP00000089303-D11	ENSMUSP00000089303-D37	ENSCAFP00000033539-D30	ENSCAFP00000033539-D22	ENSP00000444823-D20	XP_010996709.1-D24	ENSBTAP00000054569-D31	ENSMUSP00000127982-D38	XP_010996709.1-D26	ENSMUSP00000127003-D29
6611	ENSCAFP00000032222-D6	ENSCAFP00000034189-D7	ENSP00000444823-D8	XP_010996709.1-D39	ENSCAFP00000013193-D33	ENSCAFP00000034189-D3	XP_010996709.1-D27	ENSCAFP00000034189-D11	ENSCAFP00000032583	ENSCAFP00000034250-D3	ENSMUSP00000089303-D3	ENSCAFP00000033539-D46	ENSCAFP00000032222-D5	ENSP00000444823-D7	ENSP00000444823-D42	ENSCAFP00000032583-D11	ENSCAFP00000034250-D34
6617	ENSBTAP00000051635-D2	ENSCAFP00000033041-D23	ENSBTAP00000042479	ENSBTAP00000051635	ENSCAFP00000032215-D22	ENSBTAP00000040641-D45
6621	ENSBTAP00000052261-D26	XP_010994988.1-D26	ENSBTAP00000021436-D26	ENSBTAP00000052261-D34	ENSCAFP00000033090-D32	ENSBTAP00000052261-D14	ENSBTAP00000022576-D27	ENSCAFP00000033556-D19
6627	XP_010987574.1-D4	ENSBTAP00000056572	ENSBTAP00000056572-D4	ENSBTAP00000056572-D2
6635	ENSCAFP00000016685-D4	ENSCAFP00000034131-D11	ENSCAFP00000033556-D6	XP_010994991.1-D43
6665	ENSCAFP00000003842-D9	ENSCAFP00000003842-D4	ENSCAFP00000003842-D6
6676	ENSBTAP00000018094-D17	ENSMUSP00000127691-D25	ENSBTAP00000047561-D31
6680	ENSBTAP00000055701-D4	ENSBTAP00000055701-D16	ENSBTAP00000055701-D13	ENSBTAP00000055701-D14	ENSBTAP00000055701-D11
6682	XP_010996443.1-D7	ENSBTAP00000054151-D27	ENSBTAP00000016514-D8	ENSBTAP00000048567-D2	ENSBTAP00000010538-D5	ENSBTAP00000010568-D13	ENSBTAP00000016514-D11	ENSBTAP00000048567-D7	ENSBTAP00000016514-D21	ENSCAFP00000007848-D28
6694	ENSCAFP00000030520-D29	ENSBTAP00000054151-D30	ENSP00000351298-D23
6700	XP_010996996.1-D2	ENSBTAP00000054434-D11	ENSBTAP00000037319	ENSCAFP00000033886-D4	ENSP00000309830-D8	ENSP00000309830-D9	XP_010996996.1	ENSP00000309830-D11
6701	ENSP00000351492-D9	ENSCAFP00000033526-D7	ENSP00000351492-D3	ENSBTAP00000054528-D5	ENSBTAP00000054528-D7	ENSCAFP00000026429-D2
6717	ENSCAFP00000011718	ENSBTAP00000055088	ENSBTAP00000055088-D6
6724	ENSP00000298130-D2	ENSBTAP00000055561	ENSMUSP00000053671	ENSMUSP00000053671-D5	ENSP00000298130-D3	ENSP00000298130-D4
6726	ENSMUSP00000133026-D6	ENSMUSP00000133026-D7	ENSP00000397843-D5	ENSBTAP00000030207-D14	ENSBTAP00000030207-D9	ENSBTAP00000050575	ENSMUSP00000133026-D8	ENSMUSP00000133026-D2	ENSMUSP00000133026-D4	ENSBTAP00000030207-D13
6736	ENSCAFP00000020872-D7	XP_010984128.1-D4	ENSBTAP00000056276-D18	ENSBTAP00000049292-D23	ENSMUSP00000131206-D10	ENSBTAP00000056276-D17	ENSBTAP00000040996-D7	ENSBTAP00000005220-D17	ENSBTAP00000056276-D4	XP_010989038.1-D11	ENSMUSP00000131206-D39	ENSBTAP00000005220-D6	ENSBTAP00000056276-D20	XP_010984128.1-D18	XP_010989038.1-D54	XP_010984128.1-D7	ENSMUSP00000131206-D34	ENSMUSP00000101898-D32	ENSMUSP00000131206-D24	ENSMUSP00000038813-D21	ENSMUSP00000027687-D34
6739	ENSP00000356243-D33	XP_010978947.1-D7	ENSP00000381717-D19
6740	ENSBTAP00000026871-D5	ENSBTAP00000019194-D21	ENSBTAP00000052296-D47	ENSMUSP00000113463-D26	ENSP00000359525-D6	ENSCAFP00000035734	ENSP00000401053-D46
6778	ENSCAFP00000030328-D13	ENSCAFP00000030328-D11	ENSCAFP00000030328-D16	ENSCAFP00000030328	ENSBTAP00000054332-D20	ENSCAFP00000030328-D14	ENSCAFP00000030328-D23	ENSBTAP00000055456-D25	ENSBTAP00000055456-D16	ENSMUSP00000132950-D24	ENSCAFP00000030328-D3	ENSCAFP00000030328-D8
6782	ENSP00000252543-D10	ENSP00000252543-D9	ENSMUSP00000088626-D11	XP_010996646.1-D2	ENSP00000252543	ENSCAFP00000033411-D5	ENSP00000252543-D2	ENSP00000252543-D8	ENSBTAP00000056243-D6	ENSP00000252543-D5
6796	ENSBTAP00000000465-D4	ENSBTAP00000000465-D3	ENSBTAP00000000465-D2	ENSCAFP00000019998
6929	XP_010998718.1-D34	ENSP00000355718-D17	ENSCAFP00000023739-D5	XP_010998718.1-D35	ENSMUSP00000080462-D8
6970	ENSCAFP00000031429-D5	ENSCAFP00000031429-D6	ENSBTAP00000033015-D53	ENSBTAP00000033015-D54	ENSCAFP00000031429-D56	ENSCAFP00000031429-D42	ENSCAFP00000031429-D24	ENSCAFP00000031429-D8
6981	XP_010994319.1-D8	XP_010994319.1-D11	XP_010994319.1-D2	XP_010994319.1-D3	XP_010994319.1-D4	ENSCAFP00000033982-D6	XP_010994319.1-D17
7054	XP_010996044.1-D3	ENSMUSP00000114014	ENSCAFP00000023072-D11	ENSBTAP00000054565-D6	ENSCAFP00000025390-D8	ENSBTAP00000003257-D5
7271	ENSBTAP00000054146-D24	ENSBTAP00000054146	ENSBTAP00000054146-D23	ENSBTAP00000054146-D26	ENSBTAP00000054146-D3	ENSBTAP00000054146-D19	XP_010988243.1	ENSBTAP00000054146-D9	ENSBTAP00000054146-D25
7312	ENSCAFP00000030941-D2	ENSCAFP00000007330-D5	ENSCAFP00000030941
7315	ENSMUSP00000129441	ENSBTAP00000050768-D10	ENSBTAP00000050768-D7	ENSBTAP00000007964-D5	ENSBTAP00000007964-D2	ENSBTAP00000007964-D3
7329	ENSBTAP00000008409-D2	ENSBTAP00000008409	ENSCAFP00000011794-D3
7351	ENSBTAP00000054449	ENSCAFP00000030513-D2	ENSCAFP00000030513-D3
7364	ENSBTAP00000038763	ENSCAFP00000032459-D8	ENSBTAP00000038763-D21	ENSCAFP00000032459-D4	ENSCAFP00000032459-D6	ENSBTAP00000038763-D29	ENSBTAP00000054964-D19	ENSBTAP00000038763-D7	XP_010982619.1-D28	ENSBTAP00000054964-D14	ENSCAFP00000032459-D12	ENSCAFP00000032459-D18	ENSCAFP00000032459-D14	ENSBTAP00000038763-D25	XP_010982619.1-D17	ENSCAFP00000032459	ENSBTAP00000038763-D28	ENSP00000354739-D21	ENSCAFP00000032459-D10	ENSP00000354739-D34	ENSP00000354739-D13	ENSCAFP00000032459-D5
7482	ENSBTAP00000026826-D7	ENSBTAP00000026826-D65	ENSBTAP00000026826-D3	ENSCAFP00000035783-D11	ENSCAFP00000035783-D12	ENSMUSP00000092888-D39	ENSCAFP00000035783-D20	ENSCAFP00000035783-D9	XP_010977786.1-D29	ENSCAFP00000035783	XP_010977786.1-D41	ENSCAFP00000035783-D21	ENSP00000339795-D39	ENSBTAP00000026826-D43	ENSCAFP00000035783-D13	ENSBTAP00000026826-D2	XP_010977786.1-D23	ENSCAFP00000035783-D5
7484	ENSCAFP00000032002-D60	ENSCAFP00000034053-D60	ENSCAFP00000032002-D62	ENSCAFP00000034053-D62	ENSCAFP00000034053-D59	ENSCAFP00000034053-D67	ENSCAFP00000034053-D68	ENSBTAP00000026826-D60	ENSCAFP00000034053-D64
7572	ENSBTAP00000013602-D4	ENSBTAP00000013602-D2	ENSBTAP00000013602	ENSMUSP00000040393-D7	ENSBTAP00000013602-D3	ENSBTAP00000013602-D6	ENSMUSP00000040393-D11	ENSBTAP00000013602-D7	ENSMUSP00000040393-D10	ENSBTAP00000013602-D5
7595	ENSCAFP00000003588	ENSP00000345848	XP_010975780.1	XP_010975780.1-D3	ENSBTAP00000016410-D5
7603	ENSCAFP00000020886-D8	ENSCAFP00000020886-D13	ENSP00000379339-D14	ENSCAFP00000020886-D9	ENSCAFP00000020886-D5	ENSCAFP00000020886-D3	ENSBTAP00000014734-D16	ENSCAFP00000020886-D21	ENSCAFP00000020886	ENSCAFP00000020886-D2	ENSCAFP00000020886-D11	ENSBTAP00000014734-D9	ENSCAFP00000020886-D12	ENSCAFP00000020886-D18
7640	ENSBTAP00000055011-D2	ENSBTAP00000030891-D13	ENSBTAP00000055011-D10
7648	ENSCAFP00000024067-D58	ENSBTAP00000024190-D3	ENSBTAP00000024190
7751	ENSCAFP00000031088-D9	ENSCAFP00000031088	ENSCAFP00000031088-D36	ENSCAFP00000031088-D13	ENSCAFP00000031088-D32	ENSCAFP00000031088-D12	ENSCAFP00000031088-D2	ENSCAFP00000035017-D42	ENSCAFP00000031088-D3	ENSBTAP00000052430-D2	ENSCAFP00000031088-D23	ENSCAFP00000031088-D25	ENSCAFP00000031088-D28	ENSCAFP00000031088-D19	ENSMUSP00000133231-D38	ENSCAFP00000031088-D30	ENSCAFP00000031088-D8	ENSCAFP00000031088-D5	ENSCAFP00000031088-D15	ENSCAFP00000031088-D14	ENSCAFP00000031088-D17	XP_010993336.1-D39	ENSCAFP00000031088-D16	ENSBTAP00000052430-D32	ENSCAFP00000031088-D45	ENSMUSP00000133231-D24	ENSCAFP00000031088-D18	ENSMUSP00000133231-D22	ENSMUSP00000120518-D9	ENSCAFP00000031088-D4	ENSCAFP00000031088-D11
7984	ENSP00000404375-D20	ENSCAFP00000034850-D8	XP_010974057.1-D3	ENSP00000386655-D12	ENSCAFP00000034850-D18	ENSBTAP00000056251-D16	ENSP00000386655-D10	XP_010981272.1	XP_010981272.1-D4	ENSBTAP00000046898-D14	ENSBTAP00000053140-D12	ENSCAFP00000034850-D5	ENSCAFP00000034850-D22	ENSBTAP00000056251-D19	ENSBTAP00000046898-D11
8068	ENSBTAP00000048250-D6	ENSBTAP00000048250-D12	ENSBTAP00000048250-D11	ENSP00000417628-D5	ENSBTAP00000048250-D13	ENSBTAP00000048250-D9	ENSBTAP00000048250-D10	ENSP00000354778-D5
8086	ENSBTAP00000023664-D4	ENSBTAP00000023664-D3	ENSBTAP00000023664-D6	ENSBTAP00000023664-D5	ENSMUSP00000129620-D11	ENSBTAP00000023664-D9	ENSBTAP00000023664-D12	ENSBTAP00000023664-D8	ENSBTAP00000023664-D2	ENSMUSP00000129620-D3
8106	ENSP00000346037-D11	ENSCAFP00000025857-D12	ENSCAFP00000025857-D26	ENSP00000346037-D6	ENSCAFP00000025857-D28	ENSBTAP00000047550-D8	ENSP00000346037-D7	ENSP00000346037-D8	ENSCAFP00000033043-D32	ENSP00000346037-D14	ENSCAFP00000025857-D20	ENSP00000346037-D2	ENSBTAP00000047550-D21	ENSCAFP00000025857-D29	ENSCAFP00000025857	ENSP00000346037-D31	ENSBTAP00000024376-D27	ENSBTAP00000047550-D2	ENSP00000346037-D19	ENSCAFP00000025857-D13	ENSCAFP00000025857-D34	ENSP00000346037-D30	ENSCAFP00000025857-D10	ENSCAFP00000025857-D16	ENSP00000346037-D17	ENSP00000346037-D5
8278	ENSCAFP00000034172-D17	ENSBTAP00000019857-D19	ENSMUSP00000104418-D18	ENSCAFP00000034172-D18
8289	ENSP00000409332-D11	ENSP00000409332-D3	ENSP00000409332-D2	ENSBTAP00000044449-D10	ENSCAFP00000001921-D13	ENSP00000409332	ENSP00000409332-D14	ENSBTAP00000044449-D2	ENSP00000409332-D4	ENSP00000409332-D6
8356	ENSBTAP00000036040	ENSCAFP00000011584-D3	ENSCAFP00000011584-D5	ENSBTAP00000036040-D2	ENSCAFP00000011584-D4
8416	ENSCAFP00000006165	ENSBTAP00000022795-D4	ENSBTAP00000022795-D6
8470	ENSCAFP00000008919-D4	ENSP00000301244-D10	ENSBTAP00000020817-D2	ENSBTAP00000018536-D3	ENSBTAP00000052527-D13	ENSBTAP00000000207-D12	ENSBTAP00000008011-D3	ENSBTAP00000052527-D8	ENSP00000301244-D11	XP_010976891.1-D2	ENSP00000376172-D6	ENSCAFP00000021748-D4	ENSBTAP00000021062-D7	ENSBTAP00000023042-D11	XP_010976892.1-D2
8481	ENSBTAP00000001959-D15	ENSBTAP00000050982-D26	ENSBTAP00000052527-D29	XP_010990090.1-D32	XP_010976974.1-D24	ENSBTAP00000048478-D5	XP_010976974.1-D22
8492	ENSBTAP00000052613-D12	ENSBTAP00000022593-D7	ENSBTAP00000016571	ENSBTAP00000022593	ENSBTAP00000016571-D13	ENSBTAP00000052613-D13	ENSBTAP00000036639	ENSBTAP00000016571-D2	ENSBTAP00000052613-D4	ENSBTAP00000016571-D8	ENSBTAP00000036639-D2	ENSBTAP00000036639-D6	ENSBTAP00000022376	ENSBTAP00000036639-D3	ENSBTAP00000052613	ENSBTAP00000022376-D3
8501	XP_010985821.1-D6	ENSBTAP00000026119-D2	ENSP00000376652
8546	ENSBTAP00000011039-D5	ENSBTAP00000011039-D19	ENSBTAP00000008936-D32	ENSBTAP00000011039	ENSBTAP00000011039-D13	ENSBTAP00000049058-D38	ENSBTAP00000011039-D12	ENSBTAP00000048393-D19	ENSBTAP00000049058-D3	ENSBTAP00000011039-D7	ENSBTAP00000049058-D30	ENSP00000319531-D56	ENSP00000319531-D47	ENSBTAP00000049058-D2	ENSBTAP00000049058-D5	ENSBTAP00000011039-D40	ENSMUSP00000037131-D43	ENSBTAP00000011039-D10	XP_010978784.1-D43	ENSBTAP00000011039-D2	ENSBTAP00000011039-D8	ENSCAFP00000029654-D37	ENSBTAP00000048393-D11	ENSBTAP00000049058-D37	ENSP00000319531-D44	ENSBTAP00000049058-D7	XP_010978784.1-D34	ENSBTAP00000049058	ENSBTAP00000011039-D11	ENSBTAP00000049058-D34	ENSBTAP00000011039-D6	ENSBTAP00000011039-D24	ENSP00000319531-D14	ENSBTAP00000011039-D3
8551	XP_010987815.1-D6	ENSBTAP00000055448	XP_010987815.1	ENSMUSP00000026723-D8	ENSP00000298556-D2	XP_010987815.1-D4	XP_010987815.1-D5
8563	ENSBTAP00000052792-D3	ENSBTAP00000052792	ENSBTAP00000052792-D2	ENSBTAP00000049998	ENSBTAP00000049998-D8	ENSMUSP00000095187-D9
8586	ENSBTAP00000051619-D13	ENSBTAP00000051619-D23	ENSCAFP00000032724-D16	ENSBTAP00000051619-D11	ENSBTAP00000051619-D10	ENSBTAP00000051619-D6	ENSBTAP00000051619-D5	ENSBTAP00000051619-D9	ENSBTAP00000051619-D16	ENSBTAP00000051619-D20	ENSBTAP00000051619-D27	ENSBTAP00000051619-D21	ENSBTAP00000051619-D4	ENSBTAP00000051619-D15	ENSBTAP00000051619-D2	ENSMUSP00000115419-D28	ENSBTAP00000051619-D26	ENSMUSP00000115419-D7	ENSBTAP00000051619-D24	ENSBTAP00000051619-D14	ENSBTAP00000051619-D8	ENSBTAP00000051619-D22	ENSBTAP00000051619-D17
8703	ENSBTAP00000055278-D2	ENSBTAP00000055278-D13	ENSBTAP00000055278-D8	ENSBTAP00000055278-D22	ENSBTAP00000055278-D24	ENSBTAP00000055278-D21	ENSBTAP00000055278-D7	ENSBTAP00000055278-D5	ENSBTAP00000055278	ENSBTAP00000055278-D17	ENSMUSP00000110886-D30	ENSBTAP00000055278-D6	ENSBTAP00000055278-D27	ENSBTAP00000055278-D29	ENSBTAP00000055278-D4	XP_010984171.1-D10	ENSMUSP00000110886-D9	ENSBTAP00000055278-D3	ENSBTAP00000055278-D26	ENSP00000397240-D26	ENSBTAP00000055278-D15	ENSBTAP00000055278-D32
8711	ENSCAFP00000035465-D55	ENSMUSP00000119975-D50	ENSP00000318646-D42	ENSBTAP00000056582-D33	ENSCAFP00000035465-D17	ENSBTAP00000050800-D56	ENSP00000318646-D33	ENSMUSP00000119975-D2	ENSMUSP00000119975	ENSMUSP00000119975-D17	ENSMUSP00000119975-D9	ENSMUSP00000119975-D43	ENSBTAP00000056582-D19	ENSBTAP00000050800-D46	ENSBTAP00000056582-D38	ENSBTAP00000056582-D57	ENSBTAP00000056582-D53	ENSBTAP00000056582-D6	ENSP00000318646-D26	ENSCAFP00000035465-D27	ENSMUSP00000119975-D4	ENSMUSP00000119975-D3	ENSMUSP00000119975-D32	ENSP00000318646-D18	ENSBTAP00000056582-D30	ENSMUSP00000119975-D59	ENSP00000318646-D62	ENSCAFP00000028100-D58	ENSBTAP00000056582-D54	ENSP00000318646-D11	ENSMUSP00000119975-D5	ENSBTAP00000056582-D36	ENSMUSP00000119975-D20	ENSMUSP00000119975-D49	ENSCAFP00000035465-D10	ENSMUSP00000119975-D19	ENSMUSP00000119975-D28	ENSBTAP00000056582-D27	ENSMUSP00000119975-D23	ENSMUSP00000119975-D6
8725	ENSBTAP00000000576-D6	ENSBTAP00000000576-D3	ENSBTAP00000000576-D2	ENSBTAP00000000576-D5	ENSBTAP00000000576-D7	XP_010988636.1-D4
8744	ENSBTAP00000006715	ENSBTAP00000006715-D10	ENSBTAP00000006715-D9	ENSMUSP00000034881-D11	ENSBTAP00000006715-D5	ENSBTAP00000006715-D2	ENSBTAP00000006715-D7	ENSBTAP00000006715-D8	ENSBTAP00000006715-D3
8763	XP_010992990.1	ENSP00000282570-D3	ENSP00000282570-D5	ENSBTAP00000001466-D2	ENSBTAP00000001466	ENSMUSP00000001185-D5
8857	ENSP00000259469-D6	ENSCAFP00000029980-D6	ENSCAFP00000029980-D14	ENSP00000259469-D8	ENSCAFP00000029980-D13	ENSP00000259469-D3	ENSCAFP00000029980-D12	ENSCAFP00000029980
9022	ENSBTAP00000005300-D3	ENSMUSP00000100595-D9	ENSBTAP00000005300-D4
9064	ENSBTAP00000011436-D5	ENSCAFP00000004990-D4	ENSCAFP00000004990-D3	ENSCAFP00000004990-D2	XP_010978170.1-D8	ENSBTAP00000011436
9152	ENSMUSP00000109381-D4	ENSBTAP00000014843-D4	ENSBTAP00000014843	ENSP00000325398-D6	ENSBTAP00000014843-D5	ENSBTAP00000014843-D2
9163	ENSBTAP00000044120-D3	ENSMUSP00000055827-D2	ENSBTAP00000044120
9165	XP_010997960.1	XP_010997960.1-D6	XP_010997960.1-D3	ENSBTAP00000015358-D21	ENSBTAP00000015358-D15	ENSBTAP00000015358-D14	ENSCAFP00000026085-D11	XP_010997960.1-D9	XP_010997960.1-D14	XP_010997960.1-D4
9166	ENSMUSP00000126949-D17	ENSMUSP00000129942-D21	ENSCAFP00000026085-D17	ENSCAFP00000026085-D19
9198	ENSCAFP00000015255-D13	ENSBTAP00000016033-D8	ENSBTAP00000016033-D9
9264	ENSCAFP00000029768-D4	ENSCAFP00000029768-D8	ENSCAFP00000029768-D12	ENSBTAP00000018807-D8	XP_010982591.1-D12	ENSMUSP00000038970-D8	ENSBTAP00000018807-D2	ENSBTAP00000018807	XP_010982591.1-D5	ENSMUSP00000038970-D7	ENSBTAP00000018807-D3	ENSCAFP00000029768-D11	ENSMUSP00000038970-D5	ENSCAFP00000029768-D9
9379	ENSCAFP00000002006-D7	ENSBTAP00000037577-D2	ENSCAFP00000034651-D15	ENSBTAP00000037577-D7	ENSBTAP00000037577-D8	ENSCAFP00000035173-D11	ENSMUSP00000126163-D19	XP_010989169.1-D15	ENSBTAP00000021166-D15
9471	ENSBTAP00000026259-D2	ENSBTAP00000026259-D22	ENSBTAP00000055407	ENSBTAP00000026259-D5	ENSP00000386737-D14	ENSBTAP00000026259-D19	ENSCAFP00000033484-D26	ENSMUSP00000083721-D34	ENSMUSP00000127110-D7	ENSBTAP00000026259-D8	ENSBTAP00000026259-D28	ENSBTAP00000026259-D3	XP_010990208.1-D29	ENSBTAP00000026259-D25	ENSBTAP00000026259-D23	XP_010990208.1-D12	XP_010990208.1-D20	ENSBTAP00000026259-D17	ENSMUSP00000127110-D19	ENSBTAP00000026259-D16	ENSBTAP00000026259-D4	ENSBTAP00000026259-D18	ENSBTAP00000026259-D31
9512	ENSBTAP00000055733-D5	XP_010990549.1-D7	ENSBTAP00000055733-D2	ENSBTAP00000055733-D12	ENSBTAP00000055733-D15	ENSBTAP00000055733-D14	ENSBTAP00000055733-D18	ENSBTAP00000055733-D4	ENSBTAP00000055733	ENSBTAP00000055733-D21
9532	ENSBTAP00000002595-D29	ENSBTAP00000056485-D4	ENSBTAP00000056485-D14	ENSBTAP00000046362-D3	XP_010998832.1-D23	ENSP00000399668-D6	XP_010989447.1-D19	XP_010989447.1-D9	ENSBTAP00000046362	XP_010989447.1-D5	ENSBTAP00000056485-D13
9533	XP_010998715.1-D2	XP_010998715.1-D7	XP_010998715.1-D9	XP_010998715.1
9536	XP_010989448.1-D8	XP_010989447.1-D3	ENSP00000327984-D25
9537	ENSBTAP00000031132-D31	ENSBTAP00000053883-D13	ENSP00000406407-D23	ENSBTAP00000053883-D15	XP_010989447.1-D28	ENSP00000409267	ENSBTAP00000034741-D22	ENSBTAP00000056485-D27
9657	XP_010982578.1	ENSP00000412922	XP_010982578.1-D3	XP_010982578.1-D2
9663	ENSBTAP00000056204-D15	ENSBTAP00000056204-D60	ENSBTAP00000056204-D39	ENSBTAP00000056204-D27	ENSBTAP00000056204-D43	ENSBTAP00000056204-D34	ENSP00000378396-D63	ENSBTAP00000056204-D12	XP_010996374.1-D27	ENSBTAP00000056204-D6	ENSBTAP00000056204-D5	ENSBTAP00000056204	ENSBTAP00000056204-D55	ENSBTAP00000056204-D49	ENSBTAP00000056204-D10	ENSBTAP00000056204-D29	ENSP00000378396-D64	ENSBTAP00000056204-D9	XP_010977265.1-D27	ENSP00000378396-D62	ENSBTAP00000056204-D64	ENSCAFP00000027708-D8	ENSMUSP00000100528-D28	ENSBTAP00000056204-D7	ENSMUSP00000100528-D69	ENSBTAP00000056204-D2	ENSMUSP00000100808-D44	ENSBTAP00000056204-D48	ENSBTAP00000056204-D42	XP_010991696.1-D25	ENSBTAP00000056204-D62	ENSBTAP00000056204-D38	ENSBTAP00000056204-D26	ENSBTAP00000037041-D63	ENSBTAP00000056204-D16	ENSBTAP00000037816-D58	ENSBTAP00000056204-D57	ENSBTAP00000056204-D30	ENSBTAP00000056204-D24	ENSBTAP00000051846-D23	ENSBTAP00000056204-D51	ENSP00000378396-D20	ENSBTAP00000056204-D3	ENSBTAP00000056204-D52	ENSBTAP00000056204-D22	XP_010996374.1-D47	ENSBTAP00000037816-D57	ENSBTAP00000056204-D11	ENSCAFP00000027708-D19
9697	ENSBTAP00000055964-D16	ENSBTAP00000041157-D4	ENSCAFP00000034307-D18	ENSP00000296674-D4	ENSP00000296674-D3	ENSP00000296674-D13	ENSP00000296674-D10	ENSBTAP00000024424-D15	ENSBTAP00000055964-D19	ENSP00000296674-D5	ENSP00000296674-D9	ENSCAFP00000034307-D12	ENSP00000296674-D2
9706	ENSBTAP00000047882-D4	ENSBTAP00000047882	ENSBTAP00000047882-D2
9829	XP_010986155.1-D6	XP_010986155.1-D5	XP_010986155.1-D4	ENSBTAP00000027713-D8	XP_010986155.1
9833	ENSBTAP00000051780-D7	ENSBTAP00000051780-D3	ENSCAFP00000004225-D18	ENSBTAP00000051780-D10	XP_010982673.1-D18	ENSBTAP00000051780-D2	ENSCAFP00000004225-D22	ENSCAFP00000004225-D15	ENSBTAP00000051780-D21	ENSBTAP00000051780-D11	ENSCAFP00000004225-D16	ENSMUSP00000124523-D17	ENSBTAP00000051780-D5	XP_010985501.1-D14	ENSBTAP00000051780-D4	ENSBTAP00000031831
10070	XP_010978648.1-D4	ENSBTAP00000025305-D2	ENSBTAP00000025305-D3
10095	ENSBTAP00000053875-D9	ENSP00000339051-D8	ENSBTAP00000053875-D6	ENSBTAP00000053875-D5	ENSP00000339051-D10	ENSBTAP00000053875-D10	ENSBTAP00000053875-D14
10143	ENSBTAP00000018626-D3	ENSBTAP00000018626-D6	ENSBTAP00000018626	ENSBTAP00000018626-D5	ENSMUSP00000031654-D7	ENSBTAP00000018626-D4	ENSBTAP00000018626-D7
10176	ENSBTAP00000054165-D2	ENSCAFP00000027790	ENSP00000390084
10187	ENSCAFP00000020384-D5	XP_010996442.1-D6	ENSBTAP00000052671-D6
10215	ENSMUSP00000106193-D2	ENSMUSP00000106193-D3	ENSBTAP00000027352-D5	ENSBTAP00000027352-D4	ENSBTAP00000027352
10291	ENSBTAP00000056381	ENSBTAP00000056381-D6	ENSBTAP00000056381-D12	ENSBTAP00000056381-D11	ENSBTAP00000056381-D14	ENSBTAP00000056381-D9	ENSBTAP00000056381-D8	ENSBTAP00000056381-D7	ENSBTAP00000048159-D3	ENSBTAP00000056381-D3	ENSBTAP00000056381-D19	ENSBTAP00000006190-D13	ENSBTAP00000056381-D10	ENSBTAP00000056381-D17
10292	ENSCAFP00000031103-D16	ENSCAFP00000031103	ENSCAFP00000031103-D2	ENSMUSP00000126907-D12
10309	ENSCAFP00000032930-D39	ENSCAFP00000032930-D45	ENSCAFP00000015133-D40
10379	ENSBTAP00000011269-D3	XP_010998429.1-D2	ENSBTAP00000054466	ENSBTAP00000011269	ENSMUSP00000028933-D2	ENSBTAP00000039161
10540	ENSBTAP00000008072-D4	XP_010996729.1	ENSBTAP00000015449-D5
10629	ENSBTAP00000011456-D4	ENSCAFP00000007207-D18	ENSBTAP00000007938-D6	ENSBTAP00000007938-D8
10911	ENSBTAP00000056334-D15	ENSBTAP00000025042-D4	ENSBTAP00000025042-D3	ENSMUSP00000099487-D16	ENSBTAP00000056334-D4	ENSBTAP00000025042-D8	ENSBTAP00000025042-D22
11072	ENSCAFP00000032688	ENSCAFP00000032688-D6	ENSP00000452252-D3	ENSP00000452252-D4	ENSCAFP00000032688-D7	ENSBTAP00000040753-D6
11074	ENSCAFP00000032688-D10	ENSCAFP00000032688-D9	ENSCAFP00000032688-D8
11075	ENSBTAP00000040753-D11	ENSBTAP00000040753-D5	XP_010977998.1-D3
11098	ENSMUSP00000029007-D8	ENSBTAP00000053930-D2	XP_010989907.1-D14	XP_010989907.1-D6	XP_010989907.1-D15	XP_010989907.1-D7	XP_010989907.1-D4	ENSBTAP00000055989-D10	ENSBTAP00000053930-D15	XP_010989907.1-D16	XP_010989907.1-D3	ENSBTAP00000042068	ENSMUSP00000029007-D22	ENSBTAP00000053930	XP_010989907.1-D2
11118	ENSBTAP00000056428-D5	ENSCAFP00000013144	ENSBTAP00000056428-D4	XP_010991127.1-D3
11162	ENSP00000429243-D3	ENSBTAP00000048555-D3	ENSBTAP00000018284-D3	ENSBTAP00000048555-D9	ENSBTAP00000048555-D4	ENSP00000359070-D7
11231	ENSBTAP00000053793	ENSP00000347324-D4	ENSBTAP00000053793-D2	ENSP00000347324-D5	ENSCAFP00000006255-D4
11253	ENSCAFP00000031875-D32	ENSBTAP00000056213-D21	XP_010987550.1-D334	ENSCAFP00000031875-D16
11267	ENSP00000293842-D6	ENSP00000293842-D3	ENSBTAP00000020092-D2	ENSBTAP00000020092-D31	ENSP00000293842-D10	ENSP00000293842-D18	XP_010978724.1-D20	ENSBTAP00000020092-D10	XP_010994772.1-D34	ENSP00000293842	ENSP00000293842-D4	ENSP00000293842-D5	ENSP00000293842-D20	ENSP00000293842-D22	ENSP00000293842-D32
11271	ENSBTAP00000019637-D3	XP_010987176.1-D4	XP_010987176.1-D3
11283	XP_010973953.1-D8	XP_010973953.1-D15	XP_010973953.1	ENSCAFP00000029881-D4	ENSCAFP00000029881-D22	XP_010973953.1-D3	XP_010973953.1-D17	XP_010973953.1-D10	ENSCAFP00000029881-D28	ENSBTAP00000055696-D27	XP_010973953.1-D11	XP_010973953.1-D19
11284	ENSBTAP00000008189-D12	ENSCAFP00000032390-D5	ENSBTAP00000008189	ENSCAFP00000003086-D6	ENSBTAP00000008189-D2	ENSBTAP00000008189-D8
11318	ENSBTAP00000001557	ENSBTAP00000001557-D2	ENSBTAP00000001557-D5	ENSBTAP00000001557-D3	ENSBTAP00000001557-D4
11320	ENSCAFP00000013902-D4	ENSBTAP00000001993-D3	ENSBTAP00000001993	XP_010980231.1	ENSBTAP00000001993-D11	ENSBTAP00000001993-D5	XP_010980231.1-D14	XP_010980231.1-D12	ENSBTAP00000001993-D10	ENSP00000427862-D10
11340	ENSMUSP00000095025-D2	ENSBTAP00000053440-D3	ENSMUSP00000095025	ENSMUSP00000022954-D5	ENSMUSP00000095025-D3	ENSBTAP00000048511-D4
11428	XP_010996364.1-D10	XP_010996364.1-D2	XP_010996364.1-D4	XP_010996364.1-D3	ENSMUSP00000025050-D8	XP_010996364.1
11449	ENSCAFP00000000682-D10	ENSBTAP00000016718	ENSBTAP00000016718-D9	ENSBTAP00000016718-D4	ENSBTAP00000016718-D6	ENSCAFP00000000682-D11	ENSBTAP00000016718-D3	ENSBTAP00000016718-D2	ENSBTAP00000016718-D5
11467	ENSBTAP00000018778-D29	ENSBTAP00000018778-D23	ENSBTAP00000018778-D15	ENSBTAP00000018778-D16	ENSBTAP00000018778-D8	ENSCAFP00000024507-D28	ENSBTAP00000018778-D20	ENSBTAP00000018778-D3	ENSBTAP00000018778-D6	ENSCAFP00000024507-D27	ENSBTAP00000018778	ENSBTAP00000018778-D18	ENSBTAP00000018778-D24	XP_010980196.1-D30	XP_010980196.1-D25	ENSBTAP00000018778-D4	ENSCAFP00000010025-D26	ENSBTAP00000018778-D13	XP_010980196.1-D29	ENSMUSP00000123609-D23	ENSBTAP00000018778-D11
11471	XP_010988598.1	ENSP00000398597-D2	ENSCAFP00000029831-D3
11475	ENSBTAP00000029304-D8	ENSBTAP00000029304-D3	ENSBTAP00000029304-D4	ENSP00000376055-D12	ENSBTAP00000029304-D16	ENSBTAP00000029304-D7	ENSBTAP00000029304-D6	ENSBTAP00000029304	ENSBTAP00000029304-D2	ENSCAFP00000031432-D17
11493	ENSCAFP00000024373-D4	ENSMUSP00000106014	ENSP00000287038-D2	ENSMUSP00000106014-D5	ENSMUSP00000106014-D11	ENSP00000287038-D9	ENSP00000287038-D13	ENSBTAP00000052626-D4	ENSBTAP00000052626-D15	ENSMUSP00000093999-D13	ENSP00000287038-D6
11527	ENSBTAP00000025484-D14	ENSBTAP00000025484-D34	ENSBTAP00000025484-D33	ENSBTAP00000025484	ENSBTAP00000025484-D23	ENSBTAP00000025484-D6	ENSBTAP00000025484-D31	ENSBTAP00000025484-D32	ENSBTAP00000025484-D9	ENSBTAP00000025484-D20	ENSBTAP00000025484-D16	ENSBTAP00000025484-D3
11556	ENSBTAP00000030490-D4	ENSBTAP00000030490	ENSBTAP00000030490-D2
11609	ENSBTAP00000048915-D9	ENSBTAP00000048915-D11	ENSBTAP00000048915-D12	ENSBTAP00000048915-D5	ENSBTAP00000048915-D25	ENSBTAP00000048915	XP_010979726.1-D10	ENSBTAP00000048915-D4	ENSBTAP00000048915-D2	ENSBTAP00000048915-D7
11701	ENSCAFP00000012420-D4	ENSBTAP00000007028-D2	ENSBTAP00000007028-D5	ENSBTAP00000007028-D3
11840	ENSP00000279804-D2	ENSP00000279804-D3	ENSP00000279804-D4	ENSBTAP00000023537
11901	ENSCAFP00000019787-D2	ENSCAFP00000019787-D6	ENSBTAP00000055266-D4	ENSCAFP00000019787	ENSCAFP00000019787-D3
11914	ENSP00000442521-D3	ENSP00000442521-D2	ENSBTAP00000043951-D2	ENSP00000442521-D6	ENSBTAP00000043951	ENSBTAP00000018283-D5
11916	ENSMUSP00000108738-D2	ENSBTAP00000019530-D3	XP_010998735.1	ENSCAFP00000032891-D8	ENSP00000446054-D9	ENSBTAP00000007916-D3
12022	ENSCAFP00000001535-D7	ENSMUSP00000023024-D4	ENSCAFP00000001535-D6	XP_010981817.1-D5
12028	ENSBTAP00000020452-D10	ENSBTAP00000020452-D5	ENSP00000084795	ENSCAFP00000005899-D7	ENSMUSP00000072320-D7	ENSMUSP00000072320-D9
12127	ENSBTAP00000023810-D2	ENSBTAP00000023810-D3	ENSBTAP00000023810	XP_010994841.1-D7	ENSBTAP00000023810-D5
12145	XP_010995227.1-D13	XP_010984518.1-D13	ENSMUSP00000032309-D10	ENSMUSP00000032309-D11
12199	ENSMUSP00000108463-D5	XP_010994958.1-D3	XP_010994958.1
12383	XP_010995401.1-D9	ENSMUSP00000049715-D3	ENSBTAP00000054796-D11	ENSBTAP00000055692-D10	XP_010995401.1	ENSBTAP00000055692-D3
12384	ENSCAFP00000030361	ENSMUSP00000049715-D12	ENSCAFP00000030361-D2	ENSBTAP00000052808-D6	ENSCAFP00000030361-D3	ENSMUSP00000049715-D4
12407	ENSP00000370801-D8	XP_010976671.1-D5	ENSBTAP00000055928-D2	ENSBTAP00000055928	ENSBTAP00000055928-D7
12419	ENSCAFP00000004992-D12	ENSCAFP00000004992-D10	ENSCAFP00000004992	ENSP00000393388-D5	ENSCAFP00000004992-D3	ENSCAFP00000004992-D8	ENSCAFP00000004992-D4	ENSCAFP00000004992-D6	ENSBTAP00000054437-D13	ENSP00000443195-D7	ENSCAFP00000004992-D9	ENSCAFP00000004992-D2
12474	ENSCAFP00000004966-D12	XP_010976448.1-D2	ENSBTAP00000026498-D6	XP_010995716.1-D10	ENSBTAP00000026498-D7	ENSBTAP00000000240-D3	ENSBTAP00000000240-D11	XP_010976448.1-D7	XP_010976448.1-D3
12552	ENSBTAP00000016712-D11	ENSBTAP00000016712-D21	ENSBTAP00000016712-D8	ENSBTAP00000016712-D6	ENSBTAP00000016712	ENSBTAP00000016712-D19	XP_010981586.1-D16	ENSCAFP00000016017-D3	ENSBTAP00000016712-D4	ENSBTAP00000016712-D20	ENSBTAP00000016712-D10	ENSBTAP00000016712-D2	ENSBTAP00000016712-D12	ENSBTAP00000016712-D9	ENSMUSP00000074724-D13	ENSBTAP00000016712-D14	ENSBTAP00000016712-D7
12563	ENSP00000441449-D4	ENSP00000441449-D3	ENSP00000441449-D9	ENSP00000441449-D5	ENSBTAP00000001545-D2	ENSP00000441449-D8	ENSBTAP00000001545-D10	ENSP00000441449-D2
12572	ENSBTAP00000049096-D2	ENSBTAP00000000878-D13	ENSMUSP00000050745-D2	ENSBTAP00000056237-D18	ENSMUSP00000105401-D15	XP_010993109.1-D11	ENSCAFP00000030435-D9	ENSBTAP00000055380-D2	ENSBTAP00000049096	ENSMUSP00000126396-D16	ENSBTAP00000055380	ENSMUSP00000094085-D13	ENSBTAP00000049096-D15	XP_010993109.1-D7	ENSMUSP00000094085-D6	ENSBTAP00000000878-D4
12615	XP_010993527.1-D4	ENSP00000338413-D2	ENSMUSP00000111560-D4	ENSBTAP00000022299-D4	ENSBTAP00000022299
12648	ENSCAFP00000030914-D3	ENSBTAP00000026278	ENSBTAP00000026278-D2	ENSCAFP00000030914-D13	ENSCAFP00000030914-D12	ENSBTAP00000026278-D7	ENSBTAP00000026278-D14	ENSCAFP00000030914-D14	ENSBTAP00000026278-D5	ENSCAFP00000030914-D10	ENSBTAP00000026278-D8	ENSMUSP00000069004-D13	ENSBTAP00000026278-D6
12686	ENSBTAP00000005015-D7	ENSBTAP00000005015-D12	ENSBTAP00000005015-D21	ENSCAFP00000021343	ENSBTAP00000005015-D15	ENSBTAP00000005015-D13	ENSBTAP00000005015	ENSBTAP00000005015-D3	ENSBTAP00000005015-D2	ENSBTAP00000005015-D11	ENSBTAP00000005015-D24	ENSBTAP00000005015-D17	ENSBTAP00000005015-D10	ENSBTAP00000005015-D25	ENSBTAP00000005015-D6
12817	ENSBTAP00000041715-D2	ENSBTAP00000041715-D3	ENSBTAP00000041715	ENSBTAP00000008743	ENSBTAP00000041715-D4	ENSBTAP00000055958
12837	XP_010996535.1-D2	XP_010996535.1-D3	XP_010996535.1-D5	XP_010996535.1-D4
12891	ENSBTAP00000028282-D7	ENSBTAP00000028282-D9	ENSP00000301587-D14	ENSMUSP00000076538-D11	ENSBTAP00000028282-D6	ENSBTAP00000028282-D4	ENSP00000301587-D2	ENSCAFP00000034295-D12	ENSBTAP00000028282-D3	ENSBTAP00000028282
12927	ENSMUSP00000097025-D4	ENSBTAP00000024085-D9	XP_010991980.1-D22	ENSCAFP00000019990-D15	ENSP00000406957-D16	ENSMUSP00000097025-D5	ENSMUSP00000097024-D2
12930	ENSCAFP00000003154-D21	XP_010991980.1-D26	ENSCAFP00000003154-D18
13078	ENSMUSP00000076447-D6	XP_010997171.1-D6	ENSBTAP00000055302-D9	XP_010997171.1-D18	ENSP00000447677	XP_010997171.1-D9	ENSP00000447677-D14	XP_010997171.1-D10	ENSBTAP00000055302-D12	ENSMUSP00000076447-D2	ENSBTAP00000051979-D16	ENSMUSP00000076447-D13	ENSMUSP00000076447-D8	ENSBTAP00000051979-D3
13113	XP_010998629.1-D7	XP_010998629.1-D14	XP_010998629.1-D8	XP_010998629.1-D2	ENSBTAP00000042153	ENSBTAP00000017763	ENSBTAP00000003930-D9	ENSBTAP00000003930-D11	ENSBTAP00000026750	XP_010998629.1-D4	XP_010998629.1-D10	XP_010998629.1-D3	ENSBTAP00000042250-D7
13210	ENSBTAP00000015648-D3	ENSBTAP00000015648-D2	ENSBTAP00000015648-D7	ENSCAFP00000016673-D8	ENSBTAP00000015648	XP_010997430.1-D5
13231	XP_010998808.1-D4	XP_010998808.1-D6	XP_010998808.1-D10	XP_010998808.1-D3
13262	XP_010997642.1-D6	XP_010986445.1-D2	ENSP00000276943-D14	XP_010997642.1-D4	XP_010997553.1-D40	ENSCAFP00000031749-D42	ENSCAFP00000032057-D6	XP_010986445.1-D38	XP_010997642.1	XP_010997642.1-D3	ENSCAFP00000002411-D5	XP_010986444.1-D30	XP_010986445.1	ENSCAFP00000002411-D50	XP_010997642.1-D2	ENSCAFP00000002411-D31	XP_010997553.1-D50	ENSP00000412897-D4
13263	ENSBTAP00000056606-D9	ENSBTAP00000056606-D15	ENSBTAP00000056606-D5	ENSBTAP00000056606-D12	ENSBTAP00000056606-D14	ENSMUSP00000099870-D31	XP_010997552.1-D7	ENSP00000369554-D26	ENSCAFP00000002411-D51	XP_010986481.1-D17	XP_010997552.1-D4	ENSBTAP00000056606-D17	ENSBTAP00000056606-D2	ENSBTAP00000056606	XP_010997552.1-D5	XP_010997552.1-D3	ENSBTAP00000056606-D3	ENSBTAP00000056606-D16	XP_010986481.1-D9	ENSBTAP00000056606-D10	ENSP00000369574-D27
13266	ENSMUSP00000059199-D41	XP_010983809.1-D30	ENSMUSP00000059199-D44	ENSBTAP00000056533-D39	ENSMUSP00000100774-D43	ENSP00000369581-D7	ENSBTAP00000056533-D40	ENSCAFP00000002489-D39
13267	ENSBTAP00000056533-D51	ENSBTAP00000006179-D40	ENSBTAP00000006179-D39
13287	ENSBTAP00000010193	XP_010997612.1-D6	XP_010997612.1-D4	ENSMUSP00000104284-D5	ENSBTAP00000010698	ENSBTAP00000010193-D3	ENSBTAP00000010193-D2
13288	ENSBTAP00000014888-D2	ENSBTAP00000014888	ENSP00000248342-D4
13417	ENSBTAP00000000055-D5	ENSBTAP00000000055-D7	ENSBTAP00000000055-D8	ENSBTAP00000000055-D6	ENSBTAP00000000055-D2	ENSBTAP00000000055-D3	ENSBTAP00000000055	ENSBTAP00000000055-D4
13450	ENSBTAP00000038273-D3	XP_010998119.1-D2	ENSP00000452186-D6	XP_010998119.1-D6	ENSBTAP00000038273-D4
13458	XP_010998139.1-D2	XP_010998139.1-D3	XP_010998139.1-D5
13487	XP_010998259.1-D3	ENSCAFP00000029312-D4	XP_010998260.1-D5	XP_010998259.1	XP_010998259.1-D2
13594	ENSMUSP00000052765-D9	ENSMUSP00000052765-D2	ENSP00000425520-D11	ENSBTAP00000055712-D12	XP_010998665.1-D16	XP_010998665.1-D5	XP_010998665.1-D12	ENSMUSP00000052765-D23	XP_010998665.1	ENSP00000425520-D21	XP_010998665.1-D4	ENSCAFP00000028205-D20	XP_010998666.1-D13	XP_010998665.1-D13	ENSBTAP00000055712-D13	XP_010998665.1-D14
13612	XP_010998777.1-D3	XP_010998777.1-D2	XP_010998777.1-D6	XP_010998777.1-D8	XP_010998777.1-D10	XP_010998777.1-D7	XP_010998777.1-D9	XP_010998777.1-D5
13613	XP_010998862.1-D6	ENSBTAP00000054976	XP_010998862.1-D7	ENSBTAP00000054976-D3	XP_010998862.1-D8	XP_010998862.1-D11	XP_010998862.1-D2	XP_010998862.1-D5	ENSBTAP00000056383-D10	ENSBTAP00000054976-D12	XP_010998862.1-D10	XP_010998862.1-D3	ENSBTAP00000056383-D11
13637	ENSBTAP00000041294	ENSBTAP00000020610	ENSMUSP00000097507-D5	ENSBTAP00000041434-D2	ENSCAFP00000023629-D10	ENSBTAP00000041434-D4
13640	ENSBTAP00000018910-D18	ENSBTAP00000018910-D2	ENSBTAP00000018910-D16	ENSBTAP00000018910-D14	ENSBTAP00000018910-D24	ENSBTAP00000018910-D20	ENSBTAP00000018910-D25	ENSBTAP00000018910-D3	ENSBTAP00000018910-D6	ENSBTAP00000018910-D7	ENSBTAP00000018910	ENSBTAP00000018910-D19	ENSBTAP00000018910-D12
13682	ENSCAFP00000000896-D11	ENSBTAP00000024788-D2	XP_010983778.1-D9	ENSCAFP00000000896-D5	ENSBTAP00000024788-D5	ENSBTAP00000024788-D6	ENSBTAP00000024788-D3
13765	XP_010979413.1-D3	ENSBTAP00000014552-D4	XP_010979413.1-D4	ENSBTAP00000014552-D9	XP_010979413.1	ENSBTAP00000015208-D9	ENSBTAP00000014552-D8	ENSMUSP00000020504-D12
13819	XP_010980434.1-D9	ENSBTAP00000019971-D2	ENSBTAP00000010604-D2
13867	ENSBTAP00000031700-D8	ENSBTAP00000031700	ENSBTAP00000031700-D5	ENSCAFP00000003757-D7	ENSBTAP00000031700-D2
13879	ENSP00000324804-D3	ENSBTAP00000027023-D8	ENSBTAP00000027023-D3	ENSBTAP00000027023-D4	ENSP00000324804-D7	ENSMUSP00000007708	ENSBTAP00000027023-D2
13906	XP_010991489.1-D6	XP_010991489.1-D9	ENSCAFP00000033219	ENSBTAP00000040732-D7	ENSBTAP00000040732	ENSBTAP00000040732-D5
13923	ENSBTAP00000054665-D5	ENSBTAP00000054665-D3	ENSBTAP00000054665-D4	ENSBTAP00000054665-D2
13930	ENSBTAP00000016153-D4	ENSBTAP00000016153-D3	ENSP00000342374-D2	ENSP00000342374-D6	ENSP00000342374-D5	ENSBTAP00000016153
13955	ENSBTAP00000031886	ENSBTAP00000031886-D3	ENSCAFP00000033456-D4	ENSP00000244321-D4	ENSP00000244321	ENSCAFP00000033456-D6
13996	ENSBTAP00000050911-D2	ENSBTAP00000050911-D4	XP_010983559.1-D5
14005	ENSCAFP00000033076-D8	ENSBTAP00000020549-D8	ENSBTAP00000027669-D7	ENSCAFP00000008388-D5	ENSBTAP00000020549-D3	ENSCAFP00000033076-D2	ENSCAFP00000033076-D4	ENSBTAP00000020549-D4
14046	ENSCAFP00000010735	ENSBTAP00000054209-D7	ENSBTAP00000054209	ENSBTAP00000056355-D6	ENSBTAP00000056355-D5	ENSBTAP00000056355-D8	ENSBTAP00000054209-D3	ENSBTAP00000056355	ENSBTAP00000054209-D4	ENSBTAP00000054209-D8
14111	ENSP00000437781-D404	ENSP00000437781-D40	ENSP00000437781-D304	ENSP00000437781-D423	ENSP00000437781-D32	ENSP00000437781-D349	ENSP00000437781-D102	ENSP00000437781-D475	ENSP00000437781-D341	ENSP00000437781-D502	ENSP00000437781-D131	ENSP00000437781-D297	ENSP00000437781-D478	ENSP00000437781-D10	ENSP00000437781-D118	ENSP00000437781-D59	ENSP00000437781-D393	ENSP00000437781-D199	ENSP00000437781-D181	ENSP00000437781-D427	ENSP00000437781-D431	ENSP00000437781-D457	ENSP00000437781-D367	ENSP00000437781-D191	ENSP00000437781-D140	ENSP00000437781-D383	ENSP00000437781-D117	ENSP00000437781-D152	ENSP00000437781-D190	ENSP00000437781-D397	ENSP00000437781-D387	ENSP00000437781-D374	ENSP00000437781-D88	ENSP00000437781-D217	ENSP00000437781-D405	ENSP00000437781-D413	ENSP00000437781-D20	ENSP00000437781-D251	ENSP00000437781-D71	ENSP00000437781-D295	ENSP00000437781-D442	ENSP00000437781-D127	ENSP00000437781-D177	ENSP00000437781-D235	ENSP00000437781-D169	ENSP00000437781-D119	ENSP00000437781-D29	ENSP00000437781-D420	ENSP00000437781-D466
14112	ENSP00000437781-D401	ENSP00000437781-D211	ENSP00000437781-D513	ENSP00000437781-D530	ENSP00000437781-D491	ENSP00000437781-D463	ENSP00000437781-D402	ENSP00000437781-D255	ENSP00000437781-D364	ENSP00000437781-D391	ENSP00000437781-D281	ENSP00000437781-D330	ENSP00000437781-D398	ENSP00000437781-D399
14113	ENSP00000437781-D415	ENSP00000437781-D507	ENSP00000437781-D428	ENSP00000437781-D336	ENSP00000437781-D237	ENSP00000437781-D454	ENSP00000437781-D523
14114	ENSP00000437781-D236	ENSP00000437781-D196	ENSP00000437781-D252	ENSP00000437781-D93	ENSP00000437781-D106
14115	ENSP00000437781-D258	ENSP00000437781-D534	ENSP00000437781-D145
14116	ENSP00000437781-D522	ENSP00000437781-D503	ENSP00000437781-D257
14118	ENSP00000437781-D277	ENSP00000437781-D331	ENSP00000437781-D388	ENSP00000437781-D435	ENSP00000437781-D290	ENSP00000437781-D203	ENSP00000437781-D434
14121	ENSBTAP00000026118-D6	ENSBTAP00000026118-D4	ENSBTAP00000026118	ENSCAFP00000013575-D17	ENSBTAP00000026118-D5	ENSBTAP00000026118-D3
14164	ENSMUSP00000128400-D9	ENSMUSP00000128400-D3	ENSMUSP00000128400-D2	ENSMUSP00000128400	ENSMUSP00000128400-D6	ENSMUSP00000128400-D10	ENSMUSP00000128400-D15	ENSCAFP00000014135-D8	ENSCAFP00000014135-D13	ENSMUSP00000128400-D7	ENSMUSP00000128400-D14	ENSP00000356177-D12	XP_010989706.1-D4	ENSCAFP00000014135-D11
14171	ENSP00000221975-D6	ENSP00000221975-D11	ENSCAFP00000007415-D4	ENSCAFP00000007415-D10	ENSCAFP00000007415-D7	XP_010979761.1-D2
14189	ENSBTAP00000003989-D2	ENSBTAP00000003989-D5	XP_010973302.1-D4
14204	ENSBTAP00000027539-D3	ENSBTAP00000027539-D2	ENSBTAP00000027539	ENSBTAP00000027539-D5	ENSMUSP00000100863-D4
14220	ENSBTAP00000024807-D3	ENSP00000384197-D4	ENSCAFP00000000162
14246	ENSBTAP00000014801-D2	ENSBTAP00000014801-D14	ENSCAFP00000032951-D15	ENSBTAP00000014801	ENSP00000339720-D13	ENSBTAP00000014801-D9	ENSBTAP00000014801-D20	ENSBTAP00000014801-D5	ENSCAFP00000032951-D9	ENSBTAP00000014801-D7	ENSMUSP00000031637-D19	ENSBTAP00000014801-D4	ENSP00000339720-D17	ENSBTAP00000014801-D22	ENSBTAP00000014801-D3	ENSCAFP00000032951-D16	ENSBTAP00000014801-D6
14373	ENSBTAP00000008022-D2	ENSBTAP00000008022-D3	ENSBTAP00000008022-D5	ENSBTAP00000008022-D4	ENSP00000383989
14437	ENSBTAP00000055632-D7	ENSBTAP00000055632-D15	ENSP00000435096-D19	ENSBTAP00000055632-D13	ENSBTAP00000055632-D2	ENSBTAP00000055632	ENSBTAP00000055632-D12	ENSBTAP00000055632-D5	ENSBTAP00000055632-D9	ENSBTAP00000055632-D14	ENSBTAP00000055632-D17	ENSBTAP00000055632-D18	ENSBTAP00000055632-D8	ENSBTAP00000055632-D3	ENSBTAP00000055632-D11	ENSBTAP00000055632-D4
14439	ENSMUSP00000046506-D3	ENSMUSP00000046506-D2	ENSMUSP00000046506-D8	ENSMUSP00000046506-D9	ENSMUSP00000046506-D5	ENSMUSP00000046506-D15
14466	ENSP00000444461-D92	XP_010984657.1-D44	XP_010984657.1-D69	XP_010984657.1-D30
14473	ENSBTAP00000007538-D2	XP_010984970.1-D18	ENSP00000377878-D11	XP_010984970.1-D17	XP_010984970.1-D26	ENSP00000377878-D12	XP_010984970.1-D20	XP_010984970.1-D4	ENSP00000377878-D25	ENSP00000377878-D17	XP_010984970.1	ENSP00000377878-D10	ENSP00000377878-D13
14541	ENSBTAP00000035184-D21	ENSBTAP00000035184-D19	ENSBTAP00000035184-D15	ENSBTAP00000035184-D4	ENSBTAP00000035184-D14	ENSBTAP00000035184-D2	ENSBTAP00000035184-D10	ENSBTAP00000035184-D8	ENSCAFP00000001412-D22	ENSBTAP00000035184-D11	ENSP00000231487-D12	ENSBTAP00000035184-D6	ENSBTAP00000035184-D3
14669	ENSCAFP00000004914-D9	YP_001488950.1-D7	YP_001488950.1-D14	YP_001488950.1-D13	ENSCAFP00000004914-D12	YP_001488950.1	YP_001488950.1-D5	ENSCAFP00000004914-D16	YP_001488950.1-D3	YP_001488950.1-D16	YP_001488950.1-D4	YP_001488950.1-D15	YP_001488950.1-D2	ENSMUSP00000085674-D15
14687	ENSCAFP00000032718-D24	ENSP00000355293-D17	ENSCAFP00000032718-D3	ENSCAFP00000032718	ENSP00000355293-D33	ENSCAFP00000032718-D5	ENSP00000355293-D24	ENSCAFP00000032718-D2	ENSCAFP00000032718-D21	ENSP00000355293-D21	ENSCAFP00000032718-D31	ENSP00000355293-D12	ENSP00000355293-D19	ENSCAFP00000032718-D11	ENSP00000355293-D14	ENSCAFP00000032718-D4	ENSCAFP00000032718-D7
14733	ENSCAFP00000026742-D3	ENSCAFP00000026742	ENSCAFP00000026742-D11	ENSCAFP00000026742-D7	ENSCAFP00000026742-D2	ENSCAFP00000026742-D6
14752	ENSP00000389351-D25	ENSBTAP00000012866-D25	ENSBTAP00000012866-D49	ENSBTAP00000012866-D47	ENSBTAP00000012866-D21	ENSBTAP00000012866-D39	ENSCAFP00000007594	ENSBTAP00000012866-D24	ENSP00000389351-D2	ENSBTAP00000012866-D7
14753	ENSCAFP00000033244-D26	ENSMUSP00000087466-D29	ENSBTAP00000012866-D36
14813	ENSP00000447540-D4	ENSBTAP00000022382-D2	ENSP00000447540	ENSBTAP00000022382-D5	ENSP00000447540-D3	ENSP00000447540-D5
14816	XP_010992917.1-D4	XP_010992917.1-D3	XP_010992917.1	XP_010992917.1-D2
14852	ENSCAFP00000002339-D2	ENSBTAP00000050049-D2	ENSBTAP00000050049	ENSP00000381856-D5	ENSP00000381856-D7
14901	XP_010983815.1-D2	XP_010983815.1-D6	ENSCAFP00000006620-D3	ENSBTAP00000002933-D14	ENSBTAP00000002933-D3	ENSBTAP00000002933	ENSMUSP00000110861-D9
14956	ENSBTAP00000004338-D3	ENSBTAP00000004338-D2	ENSBTAP00000004338	ENSBTAP00000004338-D4	ENSMUSP00000097528-D8
15026	ENSBTAP00000036691-D5	ENSBTAP00000036691-D19	ENSMUSP00000022163-D18	ENSBTAP00000036691-D6	ENSMUSP00000022163-D5	ENSBTAP00000036691-D4	ENSBTAP00000036691-D14	ENSBTAP00000036691-D12	ENSBTAP00000036691-D20	ENSMUSP00000022163-D10	ENSCAFP00000005631-D22	ENSMUSP00000022163-D25	ENSMUSP00000022163-D11	ENSMUSP00000022163-D3	ENSBTAP00000036691-D7	ENSBTAP00000036691-D18	ENSBTAP00000036691
15043	ENSMUSP00000126690	ENSMUSP00000126690-D2	ENSMUSP00000126690-D3
15057	ENSBTAP00000056221	ENSBTAP00000056221-D4	ENSBTAP00000056221-D5	ENSBTAP00000056221-D2	ENSBTAP00000056221-D3
15058	XP_010982411.1-D9	ENSP00000414321-D19	ENSBTAP00000043937-D20	ENSBTAP00000043937-D10	ENSBTAP00000043937-D22	ENSBTAP00000043937-D15	XP_010982412.1-D4	ENSBTAP00000043937-D16	XP_010982412.1-D11	XP_010982412.1	ENSBTAP00000043937-D3	ENSBTAP00000043937-D12	ENSCAFP00000034888-D7	XP_010982412.1-D5	ENSBTAP00000043937-D19	ENSBTAP00000043937-D23	ENSP00000414321-D5
15275	ENSBTAP00000012287-D3	ENSBTAP00000012287	ENSBTAP00000012287-D5	ENSCAFP00000034691-D6	ENSBTAP00000012287-D2
15287	ENSBTAP00000054162	ENSBTAP00000054162-D3	ENSBTAP00000054162-D2
15300	ENSBTAP00000003010-D5	ENSBTAP00000003010-D4	ENSBTAP00000003010-D2	ENSBTAP00000003010-D3
15364	ENSCAFP00000006327-D3	ENSBTAP00000012635-D5	XP_010982995.1-D7	ENSCAFP00000006327-D5	ENSCAFP00000006327
15380	ENSCAFP00000007071-D4	ENSBTAP00000020326-D2	ENSCAFP00000007071-D5	ENSCAFP00000007071	ENSBTAP00000020326-D8
15448	ENSCAFP00000011832-D29	ENSCAFP00000011832-D37	ENSCAFP00000011832-D35	ENSCAFP00000011832-D36
15500	ENSBTAP00000020323-D19	ENSBTAP00000020323-D16	ENSBTAP00000020323	ENSBTAP00000020323-D2	ENSBTAP00000020323-D10	ENSBTAP00000020323-D13	ENSMUSP00000088577-D10	XP_010989745.1-D13	ENSBTAP00000020323-D14	XP_010987266.1-D13	ENSBTAP00000020323-D12	ENSBTAP00000020323-D3	ENSBTAP00000020323-D18	ENSBTAP00000020323-D4
15508	ENSBTAP00000003506-D3	ENSBTAP00000003506-D2	ENSBTAP00000003506	ENSP00000449392-D4	ENSMUSP00000075226-D6	ENSBTAP00000003506-D4
15548	ENSBTAP00000020094-D4	ENSBTAP00000020094-D8	ENSP00000429690-D5	ENSBTAP00000020094	ENSP00000429690-D9	ENSBTAP00000020094-D7
15609	ENSBTAP00000055488	ENSBTAP00000055488-D6	ENSBTAP00000051003-D4
15655	ENSBTAP00000056499-D11	ENSBTAP00000046999-D7	ENSBTAP00000054252-D12	ENSBTAP00000019635	ENSBTAP00000056499-D9	ENSBTAP00000046999-D4	ENSBTAP00000019635-D13	ENSBTAP00000056499-D3	ENSBTAP00000046999-D5	ENSBTAP00000046999-D6	ENSBTAP00000056499-D12	ENSBTAP00000056499-D2	ENSBTAP00000056499-D6	ENSBTAP00000056499-D10
15657	ENSBTAP00000053998	ENSCAFP00000034266	ENSBTAP00000053998-D10	ENSBTAP00000053998-D5	ENSBTAP00000053998-D6	ENSBTAP00000053998-D4	ENSBTAP00000053998-D3	ENSBTAP00000053998-D7
15683	ENSBTAP00000012544	ENSCAFP00000028798-D13	ENSBTAP00000012544-D5	ENSP00000341885-D8	ENSBTAP00000012544-D3	ENSMUSP00000120715-D24	ENSBTAP00000012544-D17
15697	ENSBTAP00000021587	ENSBTAP00000021587-D8	ENSBTAP00000021587-D4	ENSBTAP00000021587-D7	ENSBTAP00000021587-D3	ENSBTAP00000021587-D2
15872	XP_010993056.1-D3	ENSCAFP00000021320-D5	XP_010993056.1	XP_010993056.1-D4	ENSP00000438349-D6
15985	ENSCAFP00000005510-D3	ENSBTAP00000002066-D8	ENSCAFP00000005510
16028	ENSCAFP00000032165-D3	ENSBTAP00000024972-D2	ENSCAFP00000032165-D2
16060	ENSP00000380254-D4	ENSP00000380254-D7	ENSP00000380254-D6	ENSP00000380254-D3	ENSMUSP00000068772-D3	ENSP00000380254-D8
16087	ENSBTAP00000002427-D4	ENSMUSP00000086640-D5	XP_010993993.1-D3
16099	ENSCAFP00000010634-D12	ENSCAFP00000010634-D14	ENSBTAP00000054073-D2	ENSBTAP00000054073-D3	ENSBTAP00000054073-D7	ENSBTAP00000054073-D4	ENSBTAP00000054073-D11	ENSBTAP00000054073-D10	ENSCAFP00000010634-D2	ENSBTAP00000054073-D9
16225	ENSBTAP00000055432	ENSBTAP00000055432-D3	ENSBTAP00000055432-D4	ENSBTAP00000017999
16251	ENSBTAP00000038568-D543	ENSBTAP00000038568-D500	XP_010984131.1-D459	XP_010984131.1-D519	ENSBTAP00000038568-D460	XP_010984131.1-D535
16291	XP_010973370.1	XP_010973370.1-D3	XP_010973370.1-D2
16348	ENSP00000437652-D3	ENSP00000437652-D2	ENSP00000437652
16478	ENSMUSP00000111875-D2	ENSMUSP00000111875-D3	ENSMUSP00000111875
16488	ENSMUSP00000058283-D3	ENSBTAP00000056521-D2	ENSBTAP00000056521
16506	ENSBTAP00000054808-D2	ENSBTAP00000054808	XP_010989589.1-D4	ENSBTAP00000054808-D5	ENSBTAP00000054808-D3
16529	ENSCAFP00000028836-D5	XP_010998639.1	ENSBTAP00000011458	XP_010998639.1-D2	ENSBTAP00000011458-D2
16628	ENSP00000387187	ENSMUSP00000097074-D4	ENSMUSP00000097074-D8	ENSMUSP00000097074-D2	ENSP00000387187-D4	ENSMUSP00000097074-D7	ENSMUSP00000097074-D6	ENSP00000387187-D3	ENSP00000387187-D6
16643	ENSBTAP00000003962-D4	ENSBTAP00000003962-D5	ENSBTAP00000003962-D12	ENSBTAP00000003962-D2	ENSBTAP00000003962	ENSBTAP00000003962-D6
16686	ENSBTAP00000051820-D5	ENSBTAP00000051820	ENSBTAP00000051820-D7	ENSBTAP00000051820-D6	ENSBTAP00000051820-D4	ENSBTAP00000051820-D3	ENSBTAP00000051820-D2	ENSBTAP00000051820-D9	XP_010985754.1-D9
16707	ENSMUSP00000123410-D9	XP_010984231.1	ENSMUSP00000123410-D22	ENSCAFP00000035407-D5	ENSCAFP00000034125-D16	XP_010984231.1-D11	XP_010984231.1-D12	ENSMUSP00000079123-D6	XP_010984231.1-D4	XP_010984231.1-D2	ENSMUSP00000123410-D18	ENSMUSP00000123410-D13
16730	ENSBTAP00000055877-D2	ENSBTAP00000055877-D4	ENSBTAP00000055877-D3	XP_010993317.1-D5	ENSBTAP00000055877
16736	XP_010975894.1-D7	ENSCAFP00000027621-D8	ENSBTAP00000018036-D8
16761	ENSCAFP00000007892-D6	ENSP00000011691	ENSMUSP00000069801-D4	ENSP00000414516-D2	ENSMUSP00000069801-D5	ENSMUSP00000069801-D3
16785	ENSBTAP00000055037-D13	ENSBTAP00000055037-D10	ENSBTAP00000055037-D6	ENSBTAP00000025437-D10	ENSBTAP00000055037-D4	ENSBTAP00000055037-D2	ENSBTAP00000055037-D3	ENSBTAP00000055037-D5	ENSBTAP00000055037	ENSBTAP00000055037-D12	ENSBTAP00000055037-D9
16807	ENSBTAP00000021969-D2	XP_010985114.1-D2	XP_010985114.1	ENSBTAP00000021969-D6	ENSBTAP00000021969-D5	ENSBTAP00000021969-D4
16809	ENSCAFP00000009020-D2	ENSCAFP00000009020	ENSMUSP00000118235-D3	ENSCAFP00000009020-D4	ENSCAFP00000009020-D5
16963	XP_010979100.1-D2	ENSBTAP00000013231-D5	ENSMUSP00000059575-D5	ENSMUSP00000091835-D6	ENSBTAP00000013231
16995	ENSBTAP00000016994	ENSBTAP00000016994-D7	ENSP00000449795-D2	ENSBTAP00000016994-D6	ENSBTAP00000016994-D2
17078	ENSMUSP00000117552	ENSMUSP00000066705-D4	ENSBTAP00000026044
17123	ENSBTAP00000022949-D2	ENSBTAP00000022949-D5	ENSBTAP00000022949-D4	ENSBTAP00000022949
17201	ENSBTAP00000023183-D5	ENSBTAP00000005528	ENSBTAP00000023183	ENSBTAP00000023183-D7	ENSBTAP00000023183-D13	ENSBTAP00000023183-D2
17221	XP_010991586.1-D2	ENSMUSP00000033257	XP_010991586.1-D5	ENSP00000357829-D4	ENSMUSP00000033257-D3
17320	ENSBTAP00000004739-D8	ENSP00000363041-D5	ENSBTAP00000004739-D2	ENSP00000363041-D7	ENSBTAP00000004739-D4	ENSBTAP00000039580-D2
17361	ENSP00000441532-D5	ENSP00000441532-D4	ENSP00000441532-D2	ENSP00000441532-D7	ENSP00000441532-D3	ENSP00000441532-D6
17376	ENSBTAP00000054206	ENSMUSP00000051222-D2	ENSBTAP00000054206-D4
17395	ENSBTAP00000053007-D2	ENSMUSP00000125314	ENSBTAP00000053007-D3	ENSBTAP00000053007-D5
17397	ENSBTAP00000008410-D5	ENSBTAP00000008410-D2	ENSBTAP00000008410-D3	ENSBTAP00000008410-D4	ENSBTAP00000008410	ENSBTAP00000008410-D6
17474	ENSBTAP00000050205-D2	ENSBTAP00000050205-D3	ENSBTAP00000050205-D7	ENSCAFP00000034662
17529	XP_010993740.1	XP_010993740.1-D6	ENSP00000422557-D7	XP_010993740.1-D3
17555	ENSP00000302150-D4	ENSBTAP00000004340-D19	ENSBTAP00000004340	ENSCAFP00000015048-D6	ENSCAFP00000015048-D13	ENSBTAP00000009326-D2	ENSBTAP00000035394-D2	ENSCAFP00000015048-D2	ENSP00000302150-D12	ENSBTAP00000020313	ENSCAFP00000015048-D9	ENSCAFP00000015048-D10	XP_010978421.1-D15	ENSBTAP00000035394	ENSBTAP00000020313-D3	ENSBTAP00000004340-D6
17558	ENSP00000302150-D14	ENSCAFP00000015048-D7	ENSBTAP00000015116-D25	ENSP00000302150-D11	ENSCAFP00000015048-D15
17646	ENSBTAP00000016957-D3	ENSBTAP00000016957-D4	ENSBTAP00000016957	ENSBTAP00000016957-D2	ENSBTAP00000016957-D5
17758	ENSBTAP00000000733	ENSBTAP00000000733-D8	ENSBTAP00000000733-D5	ENSBTAP00000000733-D7	ENSBTAP00000000733-D4	ENSBTAP00000000733-D2	ENSBTAP00000000733-D3	ENSBTAP00000000733-D6
17807	ENSBTAP00000045952-D4	ENSBTAP00000045952-D3	ENSBTAP00000045952
17822	ENSBTAP00000054795	ENSBTAP00000054795-D2	ENSBTAP00000054795-D4	ENSBTAP00000046261-D2	ENSBTAP00000046261-D3	ENSCAFP00000031372-D5	ENSBTAP00000054795-D6
17872	XP_010986395.1-D15	XP_010986395.1-D10	XP_010986395.1-D14
17876	ENSCAFP00000025290	ENSBTAP00000054492	ENSBTAP00000054492-D3	ENSBTAP00000054492-D2	ENSBTAP00000054492-D5	XP_010982176.1-D2
18113	ENSBTAP00000004903	ENSP00000280362-D4	ENSBTAP00000004903-D3	ENSBTAP00000004903-D4
18114	ENSBTAP00000010797-D8	ENSBTAP00000010797-D10	ENSBTAP00000010797-D9	ENSBTAP00000010797-D2	ENSBTAP00000010797-D3
18117	ENSP00000264029-D4	ENSP00000264029-D5	ENSP00000264029-D2	ENSBTAP00000021565-D4	ENSP00000264029-D3
18318	ENSBTAP00000042334-D3	ENSBTAP00000042334	ENSBTAP00000042334-D4	ENSBTAP00000042334-D6	ENSBTAP00000042334-D2
18552	ENSBTAP00000004190-D11	ENSCAFP00000012543-D8	ENSBTAP00000004190	ENSBTAP00000004190-D2	ENSBTAP00000004190-D4	ENSBTAP00000054441-D11	ENSBTAP00000004190-D5	ENSCAFP00000012543-D7	ENSCAFP00000012543-D10	ENSMUSP00000099435-D9
18556	XP_010980490.1-D2	XP_010980490.1	ENSMUSP00000107656-D3
18672	ENSCAFP00000024264-D12	ENSCAFP00000024264-D4	ENSCAFP00000024264-D11	ENSCAFP00000024264-D2	ENSCAFP00000024264	ENSCAFP00000024264-D6	ENSCAFP00000024264-D9	ENSCAFP00000024264-D5	ENSCAFP00000024264-D3
18786	ENSCAFP00000029287-D8	ENSBTAP00000019928-D11	ENSP00000256644-D4	ENSBTAP00000019928-D10	ENSCAFP00000029287-D9	XP_010974235.1-D7	ENSP00000256644-D2
18814	ENSP00000392495	ENSMUSP00000107813-D3	ENSBTAP00000014509-D2
18827	ENSBTAP00000002144-D2	ENSCAFP00000031377	ENSBTAP00000002144-D3	ENSBTAP00000002144-D4
18828	ENSP00000358510-D6	ENSBTAP00000022579-D2	XP_010973808.1-D8	ENSBTAP00000022579
18868	XP_010998744.1-D4	XP_010976020.1-D13	XP_010976020.1-D8	XP_010976020.1-D4	XP_010976020.1-D7	XP_010976020.1-D10	XP_010976020.1-D6	XP_010976020.1-D11	XP_010976020.1-D9	XP_010976020.1	XP_010976020.1-D12	XP_010976020.1-D5
18928	ENSBTAP00000041501-D3	ENSBTAP00000041501	ENSBTAP00000041501-D4
18929	ENSCAFP00000016559	ENSCAFP00000016559-D4	ENSCAFP00000016559-D2	ENSCAFP00000016559-D6	ENSCAFP00000016559-D3
18931	ENSP00000394681-D5	ENSP00000394681-D14	ENSP00000394681-D22	ENSP00000394681-D19	ENSP00000394681-D4	ENSP00000394681-D9	ENSP00000394681-D16	ENSP00000394681-D24	ENSP00000394681-D8	ENSP00000394681-D23	ENSP00000394681-D29	ENSP00000394681-D15	ENSP00000394681-D11	ENSP00000394681-D26	ENSP00000394681-D21	ENSP00000394681-D3	ENSP00000394681-D13	ENSP00000394681	ENSP00000394681-D2	ENSP00000394681-D6	ENSP00000394681-D17	ENSP00000394681-D12	ENSP00000394681-D18	ENSP00000394681-D30
18932	XP_010975214.1-D29	XP_010975214.1-D9	XP_010975214.1-D14	XP_010975214.1-D27	XP_010975214.1-D32	XP_010975214.1-D35	XP_010975214.1-D17	XP_010975214.1-D18	XP_010975214.1-D37	XP_010975214.1-D19	XP_010975214.1-D38	XP_010975214.1-D28	XP_010975214.1-D13	XP_010975214.1-D36	XP_010975214.1-D26	XP_010975214.1-D33	XP_010975214.1-D4	XP_010975214.1	XP_010975214.1-D5	XP_010975214.1-D15	XP_010975214.1-D3	XP_010975214.1-D10	XP_010975214.1-D8	XP_010975214.1-D24	XP_010975214.1-D12
18935	ENSCAFP00000034587-D11	ENSCAFP00000034587-D12	ENSCAFP00000034587-D13	ENSCAFP00000034587-D8	ENSCAFP00000034587-D14
18946	ENSMUSP00000125941-D10	ENSMUSP00000125941-D8	ENSMUSP00000125941-D12	ENSMUSP00000125941-D14	ENSMUSP00000125941-D4	ENSMUSP00000125941-D17	ENSMUSP00000125941-D16
18949	XP_010989204.1-D9	XP_010989204.1-D10	XP_010989204.1-D8
18955	ENSCAFP00000003854-D3	ENSCAFP00000003854-D2	ENSCAFP00000003854	ENSCAFP00000003854-D4
18959	ENSMUSP00000112944-D15	ENSMUSP00000112944-D12	ENSMUSP00000112944-D20	ENSMUSP00000112944-D24	ENSMUSP00000112944-D10	ENSMUSP00000112944-D17	ENSMUSP00000112944-D23
18967	ENSCAFP00000033088-D2	ENSCAFP00000033088-D8	ENSCAFP00000033088-D3	ENSCAFP00000033088-D7	ENSCAFP00000033088	ENSCAFP00000033088-D4
18970	ENSP00000391989-D150	ENSP00000391989-D149	ENSP00000391989-D110	ENSP00000391989-D3	ENSP00000391989-D53	ENSP00000391989-D199	ENSP00000391989-D402	ENSP00000391989-D111	ENSP00000391989-D148	ENSP00000391989-D36	ENSP00000391989-D76	ENSP00000391989-D283	ENSP00000391989-D255	ENSP00000391989-D194
18972	YP_001488953.1	YP_001488953.1-D19	YP_001488953.1-D7	YP_001488953.1-D16	YP_001488953.1-D21
18973	ENSMUSP00000039186-D7	ENSBTAP00000054146-D32	ENSMUSP00000039186-D5	ENSMUSP00000039186-D4	ENSMUSP00000039186-D9
18974	ENSBTAP00000051434-D8	ENSBTAP00000055567-D33	ENSBTAP00000053966-D31	ENSBTAP00000055567-D19	ENSBTAP00000051434-D26	ENSBTAP00000051434-D25	ENSBTAP00000051434-D9	ENSBTAP00000055161	ENSBTAP00000055567-D8	ENSBTAP00000055567-D7	ENSBTAP00000053966-D7	ENSBTAP00000055567-D10	ENSBTAP00000055567-D4	ENSBTAP00000055567-D14	ENSBTAP00000055567-D29	ENSBTAP00000055567-D5	ENSBTAP00000055567-D26	ENSBTAP00000055567-D9	ENSBTAP00000055567-D35	ENSBTAP00000055567-D13	ENSBTAP00000055567-D6	ENSBTAP00000053966-D2	ENSBTAP00000055161-D5	ENSBTAP00000055567-D39	ENSBTAP00000051434-D6	ENSBTAP00000055567-D15
18975	ENSBTAP00000051434-D41	ENSBTAP00000053966-D40	ENSBTAP00000053966-D38	ENSBTAP00000053966-D37	ENSBTAP00000051434-D40	ENSBTAP00000051434-D42	ENSBTAP00000053966-D41
18993	ENSCAFP00000011926-D4	ENSCAFP00000011926-D5	ENSCAFP00000011926
18995	YP_001488948.1-D13	YP_001488948.1-D29	YP_001488948.1-D15	YP_001488948.1-D24
18996	YP_001488948.1-D27	YP_001488948.1-D30	YP_001488948.1-D26	YP_001488948.1-D32	YP_001488948.1-D23	YP_001488948.1-D31	YP_001488948.1-D33	YP_001488948.1-D34	YP_001488948.1-D28
19006	XP_010980597.1-D9	ENSMUSP00000129502-D6	ENSBTAP00000015772-D4	ENSBTAP00000015772-D5	XP_010980597.1-D8	ENSMUSP00000129502-D5	ENSBTAP00000015772-D7	ENSBTAP00000015772
19012	XP_010982508.1-D4	XP_010982508.1	XP_010982508.1-D5	ENSP00000311181-D2
19018	ENSBTAP00000028421-D11	ENSBTAP00000028421	XP_010977390.1-D11	ENSBTAP00000028421-D3	ENSCAFP00000015350-D7	ENSCAFP00000015350-D12	ENSBTAP00000028421-D2
19020	XP_010973424.1-D2	XP_010973424.1	XP_010973424.1-D3
19023	ENSP00000382280-D16	ENSP00000382280-D10	ENSP00000382280-D6	ENSP00000382280-D7	ENSP00000382280-D8	ENSP00000382280-D14	ENSP00000382280-D15	ENSP00000382280-D2	ENSP00000382280-D9	ENSP00000382280-D17	ENSP00000382280-D4	ENSP00000382280	ENSP00000382280-D3	ENSP00000382280-D11	ENSP00000382280-D5
19042	ENSCAFP00000006936	ENSCAFP00000006936-D5	ENSCAFP00000006936-D4	ENSCAFP00000006936-D3	ENSCAFP00000006936-D2
19057	ENSMUSP00000064652-D2	ENSMUSP00000064652-D4	ENSMUSP00000064652-D3	ENSMUSP00000064652
19068	ENSBTAP00000007925-D4	ENSBTAP00000007925-D2	ENSBTAP00000007925
19080	ENSCAFP00000033219-D12	ENSCAFP00000033219-D11	ENSCAFP00000033219-D10
19088	YP_001488954.1-D20	YP_001488954.1-D47	YP_001488954.1-D48	YP_001488954.1-D39	YP_001488954.1-D30
19126	ENSP00000424817-D10	ENSMUSP00000095217-D11	ENSMUSP00000095217-D4	ENSMUSP00000095217-D5	ENSMUSP00000095217-D9	ENSP00000424817	ENSMUSP00000095217-D6	ENSMUSP00000095217-D7	ENSMUSP00000095217-D2	ENSMUSP00000095217-D10	ENSP00000424817-D3
19131	ENSP00000441047-D5	ENSP00000441047-D4	ENSP00000441047-D3
19133	ENSMUSP00000123235-D15	ENSMUSP00000123235-D18	ENSMUSP00000123235-D14	ENSMUSP00000123235-D3
19152	XP_010993614.1-D3	XP_010993614.1	XP_010993614.1-D2
19179	ENSP00000402058-D7	ENSP00000402058-D3	ENSP00000402058
19203	ENSP00000391989-D142	ENSP00000391989-D105	ENSP00000391989-D119
19218	ENSBTAP00000053956-D5	ENSBTAP00000053956-D2	ENSBTAP00000053956-D6	ENSBTAP00000053956-D8	ENSBTAP00000053956-D7	ENSBTAP00000053956
19221	ENSBTAP00000055242-D2	ENSBTAP00000055901	ENSBTAP00000055901-D4
19230	XP_010984656.1-D5	XP_010984656.1-D4	XP_010984656.1-D7	XP_010984656.1
19236	ENSBTAP00000054519-D2	ENSBTAP00000054519	ENSBTAP00000054519-D3
19244	ENSCAFP00000019602	ENSCAFP00000019602-D3	XP_010982639.1-D6
19252	XP_010986732.1-D3	ENSBTAP00000020160-D5	ENSCAFP00000016034-D3	ENSBTAP00000020160-D4	XP_010986732.1-D5
19261	XP_010977173.1-D10	XP_010977173.1-D14	ENSBTAP00000019973-D9	ENSBTAP00000026221-D4
19262	ENSBTAP00000041588-D2	ENSBTAP00000041588-D4	ENSBTAP00000041588-D3
19288	ENSCAFP00000032330	ENSMUSP00000132665-D3	ENSCAFP00000032330-D2
19301	ENSCAFP00000020855	ENSCAFP00000020855-D3	ENSCAFP00000020855-D2
19306	ENSP00000391989-D132	ENSP00000391989-D211	ENSP00000391989-D263
19325	XP_010975721.1-D2	XP_010975721.1-D3	XP_010975721.1
19333	XP_010986176.1-D3	XP_010986176.1-D5	XP_010986176.1-D4
19334	ENSBTAP00000044311-D4	ENSBTAP00000044311-D2	XP_010990602.1-D4
19410	ENSCAFP00000003352-D19	ENSMUSP00000053487-D16	ENSCAFP00000003352-D17
[truncated: 20 more columns]

## Sheet: sheet 2
Gene information for expanded genes
Expanded reindeer gene ID	UniProt	Description	Gene symbol
ENSBTAP00000010601-D14	Q6VB83	5-hydroxytryptamine receptor 1E	5HT1E
ENSBTAP00000010601-D15	Q6VB83	5-hydroxytryptamine receptor 1E	5HT1E
XP_010986977.1-D88	P20905	5-hydroxytryptamine receptor 1	5-HT7
ENSBTAP00000016033-D9	Q3V1N9	Alpha-1,3-galactosyltransferase 2	A3galt2
ENSCAFP00000015255-D13	Q3V1N9	Alpha-1,3-galactosyltransferase 2	A3galt2
ENSBTAP00000016033-D8	A0A4Z3	Alpha-1,3-galactosyltransferase 2	A3galt2
ENSBTAP00000052671-D6	Q16TM5	Band 7 protein AAEL010189	AAEL010189
XP_010996442.1-D6	Q16TM5	Band 7 protein AAEL010189	AAEL010189
ENSBTAP00000020806-D2	P21448	Multidrug resistance protein 1	ABCB1
ENSBTAP00000022677	Q54BU4	ABC transporter B family member 1	abcB1
ENSBTAP00000022677-D5	Q54BU4	ABC transporter B family member 1	abcB1
ENSBTAP00000020806-D5	P08183	Multidrug resistance protein 1	ABCB1
ENSBTAP00000013298	Q6UR05	Multidrug resistance-associated protein 1	ABCC1
ENSBTAP00000035359-D15	Q6UR05	Multidrug resistance-associated protein 1	ABCC1
ENSBTAP00000035351	Q5F364	Multidrug resistance-associated protein 1	ABCC1
ENSCAFP00000008132-D15	Q5F364	Multidrug resistance-associated protein 1	ABCC1
ENSCAFP00000008132-D9	Q5F364	Multidrug resistance-associated protein 1	ABCC1
XP_010978532.1-D3	Q5F364	Multidrug resistance-associated protein 1	ABCC1
XP_010978532.1-D7	Q5F364	Multidrug resistance-associated protein 1	ABCC1
XP_010978532.1-D14	P33527	Multidrug resistance-associated protein 1	ABCC1
ENSP00000366084-D4	Q864R9	Multidrug resistance-associated protein 1	ABCC1
ENSBTAP00000035359-D14	Q8CG09	Multidrug resistance-associated protein 1	Abcc1
ENSCAFP00000008132-D11	Q8CG09	Multidrug resistance-associated protein 1	Abcc1
ENSBTAP00000035351-D16	O15439	Multidrug resistance-associated protein 4	ABCC4
ENSBTAP00000035351-D17	O15439	Multidrug resistance-associated protein 4	ABCC4
ENSBTAP00000047867-D3	O09027	Atypical chemokine receptor 2	Ackr2
ENSCAFP00000008001	O09027	Atypical chemokine receptor 2	Ackr2
ENSCAFP00000008001-D2	O09027	Atypical chemokine receptor 2	Ackr2
ENSBTAP00000036739-D30	Q9DEE9	Actin-related protein 6	ACTR6
XP_010998113.1-D9	Q2Q421	Adhesion G protein-coupled receptor E2	ADGRE2
XP_010998113.1-D8	Q2Q426	Adhesion G protein-coupled receptor E2	ADGRE2
ENSCAFP00000032974-D9	P22909	Alpha-2A adrenergic receptor	Adra2a
XP_010979468.1-D20	P18089	Alpha-2B adrenergic receptor	ADRA2B
XP_010979468.1-D17	P35405	Alpha-2C adrenergic receptor	ADRA2C
ENSBTAP00000010457-D14	Q9VZF4	F-box/WD repeat-containing protein 7	ago
ENSMUSP00000075721-D5	Q9VZF4	F-box/WD repeat-containing protein 7	ago
XP_010987139.1-D12	P97793	ALK tyrosine kinase receptor	Alk
ENSBTAP00000004338	P0DMN7	S-adenosylmethionine decarboxylase proenzyme 1	Amd1
ENSBTAP00000004338-D2	P0DMN7	S-adenosylmethionine decarboxylase proenzyme 1	Amd1
ENSBTAP00000004338-D3	P0DMN7	S-adenosylmethionine decarboxylase proenzyme 1	Amd1
ENSBTAP00000004338-D4	P0DMN7	S-adenosylmethionine decarboxylase proenzyme 1	Amd1
ENSMUSP00000097528-D8	P17708	S-adenosylmethionine decarboxylase proenzyme	Amd1
ENSCAFP00000008791	Q3ZCF6	Anaphase-promoting complex subunit 11	ANAPC11
ENSCAFP00000008791-D2	Q9CPX9	Anaphase-promoting complex subunit 11	Anapc11
ENSBTAP00000018478-D3	Q5R8A2	Anaphase-promoting complex subunit 11	ANAPC11
ENSBTAP00000052722-D5	Q92625	Ankyrin repeat and SAM domain-containing protein 1A	ANKS1A
ENSCAFP00000021816-D2	Q92625	Ankyrin repeat and SAM domain-containing protein 1A	ANKS1A
XP_010988296.1	Q92625	Ankyrin repeat and SAM domain-containing protein 1A	ANKS1A
ENSBTAP00000052722-D6	P59672	Ankyrin repeat and SAM domain-containing protein 1A	Anks1a
ENSBTAP00000016410-D5	Q3SZC6	Acidic leucine-rich nuclear phosphoprotein 32 family member B	ANP32B
XP_010975780.1-D3	Q92688	Acidic leucine-rich nuclear phosphoprotein 32 family member B	ANP32B
ENSP00000345848	Q9EST6	Acidic leucine-rich nuclear phosphoprotein 32 family member B	Anp32b
XP_010975780.1	Q9EST6	Acidic leucine-rich nuclear phosphoprotein 32 family member B	Anp32b
ENSCAFP00000003588	Q6A1I3	Acidic leucine-rich nuclear phosphoprotein 32 family member B	ANP32B
ENSBTAP00000055901	Q8BXQ6	Aminopeptidase O	Aopep
ENSBTAP00000055242-D2	P69527	Aminopeptidase O	Aopep
ENSBTAP00000055901-D4	P69527	Aminopeptidase O	Aopep
ENSBTAP00000049096	O14791	Apolipoprotein L1	APOL1
ENSBTAP00000049096-D15	O14791	Apolipoprotein L1	APOL1
ENSBTAP00000049096-D2	O14791	Apolipoprotein L1	APOL1
ENSBTAP00000055380	O14791	Apolipoprotein L1	APOL1
ENSBTAP00000055380-D2	O14791	Apolipoprotein L1	APOL1
ENSBTAP00000056237-D18	O14791	Apolipoprotein L1	APOL1
ENSCAFP00000030435-D9	O14791	Apolipoprotein L1	APOL1
ENSMUSP00000050745-D2	O14791	Apolipoprotein L1	APOL1
ENSMUSP00000105401-D15	O14791	Apolipoprotein L1	APOL1
ENSMUSP00000126396-D16	O14791	Apolipoprotein L1	APOL1
XP_010993109.1-D11	O14791	Apolipoprotein L1	APOL1
XP_010993109.1-D7	O14791	Apolipoprotein L1	APOL1
ENSBTAP00000000878-D13	Q9BQE5	Apolipoprotein L2	APOL2
ENSBTAP00000000878-D4	Q9BQE5	Apolipoprotein L2	APOL2
ENSMUSP00000094085-D13	Q9BQE5	Apolipoprotein L2	APOL2
ENSMUSP00000094085-D6	Q9BQE5	Apolipoprotein L2	APOL2
ENSBTAP00000007028-D2	Q9Y7J4	Actin-related protein 2/3 complex subunit 3	arc3
ENSBTAP00000007028-D3	Q9Y7J4	Actin-related protein 2/3 complex subunit 3	arc3
ENSBTAP00000007028-D5	Q9Y7J4	Actin-related protein 2/3 complex subunit 3	arc3
ENSCAFP00000012420-D4	Q9Y7J4	Actin-related protein 2/3 complex subunit 3	arc3
ENSP00000306010-D23	P0CM16	ADP-ribosylation factor	ARF
ENSBTAP00000054894-D10	O48920	ADP-ribosylation factor	ARF
ENSP00000440005-D6	P84077	ADP-ribosylation factor 1	ARF1
XP_010984412.1-D16	P84078	ADP-ribosylation factor 1	Arf1
XP_010984412.1-D3	Q61LA8	ADP-ribosylation factor 1-like 2	arf-1.2
ENSP00000440005-D3	P61204	ADP-ribosylation factor 3	ARF3
ENSBTAP00000054449	Q84RR0	H Probable E3 ubiquitin-protein ligase ARI7	ARI7
ENSBTAP00000010797-D2	O43313	ATM interactor	ATMIN
ENSBTAP00000010797-D3	O43313	ATM interactor	ATMIN
ENSP00000377878-D10	Q06055	ATP synthase F(0) complex subunit C2, mitochondrial	ATP5G2
ENSP00000377878-D11	Q06055	ATP synthase F(0) complex subunit C2, mitochondrial	ATP5G2
ENSP00000377878-D12	Q06055	ATP synthase F(0) complex subunit C2, mitochondrial	ATP5G2
ENSP00000377878-D13	Q06055	ATP synthase F(0) complex subunit C2, mitochondrial	ATP5G2
ENSBTAP00000007538-D2	Q5RAP9	ATP synthase F(0) complex subunit C2, mitochondrial	ATP5G2
XP_010984970.1	Q06646	ATP synthase F(0) complex subunit C2, mitochondrial	Atp5g2
ENSBTAP00000028282-D3	P13620	ATP synthase subunit d, mitochondrial	ATP5H
ENSBTAP00000028282-D4	P13620	ATP synthase subunit d, mitochondrial	ATP5H
ENSBTAP00000028282	O75947	ATP synthase subunit d, mitochondrial	ATP5H
ENSBTAP00000028282-D7	O75947	ATP synthase subunit d, mitochondrial	ATP5H
ENSCAFP00000034295-D12	Q9DCX2	ATP synthase subunit d, mitochondrial	Atp5h
ENSBTAP00000028282-D6	P31399	ATP synthase subunit d, mitochondrial	Atp5h
ENSBTAP00000028282-D9	P31399	ATP synthase subunit d, mitochondrial	Atp5h
ENSMUSP00000076538-D11	P31399	ATP synthase subunit d, mitochondrial	Atp5h
ENSP00000301587-D14	P31399	ATP synthase subunit d, mitochondrial	Atp5h
ENSMUSP00000051222-D2	Q06185	ATP synthase subunit e, mitochondrial	Atp5i
ENSBTAP00000054206	Q5RBW2	ATP synthase subunit e, mitochondrial	ATP5I
ENSBTAP00000048915-D12	Q28852	ATP synthase subunit g, mitochondrial	ATP5L
ENSBTAP00000048915-D5	Q28852	ATP synthase subunit g, mitochondrial	ATP5L
ENSBTAP00000048915-D9	Q28852	ATP synthase subunit g, mitochondrial	ATP5L
ENSBTAP00000048915-D4	O75964	ATP synthase subunit g, mitochondrial	ATP5L
ENSBTAP00000048915-D7	O75964	ATP synthase subunit g, mitochondrial	ATP5L
XP_010979726.1-D10	O75964	ATP synthase subunit g, mitochondrial	ATP5L
ENSBTAP00000048915-D11	Q5RFH0	ATP synthase subunit g, mitochondrial	ATP5L
ENSBTAP00000048915-D2	Q5RFH0	ATP synthase subunit g, mitochondrial	ATP5L
ENSBTAP00000048915	Q6PDU7	ATP synthase subunit g, mitochondrial	Atp5l
ENSBTAP00000048915-D25	Q6PDU7	ATP synthase subunit g, mitochondrial	Atp5l
ENSBTAP00000020094-D7	Q9BDP4	V-type proton ATPase subunit e 1	ATP6V0E1
ENSBTAP00000020094-D8	O15342	V-type proton ATPase subunit e 1	ATP6V0E1
ENSBTAP00000020094-D4	Q9CQD8	V-type proton ATPase subunit e 1	Atp6v0e1
ENSP00000429690-D9	Q9CQD8	V-type proton ATPase subunit e 1	Atp6v0e1
ENSBTAP00000020094	Q5RAV0	V-type proton ATPase subunit e 1	ATP6V0E1
ENSP00000429690-D5	Q794C0	V-type proton ATPase subunit e 1	Atp6v0e1
ENSBTAP00000000240-D11	P79251	V-type proton ATPase subunit G 1	ATP6V1G1
ENSBTAP00000000240-D3	P79251	V-type proton ATPase subunit G 1	ATP6V1G1
ENSBTAP00000026498-D6	P79251	V-type proton ATPase subunit G 1	ATP6V1G1
ENSBTAP00000026498-D7	P79251	V-type proton ATPase subunit G 1	ATP6V1G1
ENSCAFP00000004966-D12	P79251	V-type proton ATPase subunit G 1	ATP6V1G1
XP_010976448.1-D3	P79251	V-type proton ATPase subunit G 1	ATP6V1G1
XP_010976448.1-D7	P79251	V-type proton ATPase subunit G 1	ATP6V1G1
XP_010976448.1-D2	Q9CR51	V-type proton ATPase subunit G 1	Atp6v1g1
XP_010995716.1-D10	Q9CR51	V-type proton ATPase subunit G 1	Atp6v1g1
ENSCAFP00000033539-D46	Q76MV0	Histone H3.2	B34
ENSBTAP00000045821-D3	Q9NY97	N-acetyllactosaminide beta-1,3-N-acetylglucosaminyltransferase 2	B3GNT2
ENSCAFP00000032994-D6	Q9NY97	N-acetyllactosaminide beta-1,3-N-acetylglucosaminyltransferase 2	B3GNT2
ENSBTAP00000045821	Q9Z222	N-acetyllactosaminide beta-1,3-N-acetylglucosaminyltransferase 2	B3GNT2
ENSBTAP00000045821-D4	Q9Z222	N-acetyllactosaminide beta-1,3-N-acetylglucosaminyltransferase 2	B3GNT2
ENSMUSP00000023151-D105	Q5ZM39	B-cell lymphoma 6 protein homolog	BCL6
ENSBTAP00000001978-D2	P41183	B-cell lymphoma 6 protein homolog	Bcl6
ENSBTAP00000001978-D28	P41183	B-cell lymphoma 6 protein homolog	Bcl6
ENSBTAP00000003277-D2	Q8JZV9	3-hydroxybutyrate dehydrogenase type 2	Bdh2
ENSBTAP00000012866-D7	A8Q2H5	40S ribosomal protein SA	Bm1_41245
XP_010982605.1-D24	P38542	GTP-binding nuclear protein Ran	Bm1_44725
ENSP00000248342-D4	A8QDN3	Eukaryotic translation initiation factor 3 subunit K	Bm1_52955
ENSBTAP00000020255-D3	Q5RJI5	Serine/threonine-protein kinase BRSK1	Brsk1
ENSBTAP00000001466	Q32L18	BTB/POZ domain-containing protein 16	BTBD16
ENSBTAP00000001466-D2	Q32L18	BTB/POZ domain-containing protein 16	BTBD16
ENSMUSP00000001185-D5	Q32M84	BTB/POZ domain-containing protein 16	BTBD16
ENSP00000282570-D5	Q95J53	BTB/POZ domain-containing protein 16	BTBD16
XP_010992990.1	Q6AXU1	BTB/POZ domain-containing protein 16	Btbd16
ENSBTAP00000015061-D41	P18892	Butyrophilin subfamily 1 member A1	BTN1A1
ENSBTAP00000015061-D46	P18892	Butyrophilin subfamily 1 member A1	BTN1A1
ENSBTAP00000015061-D49	P18892	Butyrophilin subfamily 1 member A1	BTN1A1
ENSBTAP00000036910-D6	Q13410	Butyrophilin subfamily 1 member A1	BTN1A1
ENSCAFP00000001618-D19	Q13410	Butyrophilin subfamily 1 member A1	BTN1A1
ENSMUSP00000057928-D30	Q13410	Butyrophilin subfamily 1 member A1	BTN1A1
ENSP00000414793-D84	Q13410	Butyrophilin subfamily 1 member A1	BTN1A1
ENSBTAP00000015061-D50	Q62556	Butyrophilin subfamily 1 member A1	Btn1a1
ENSBTAP00000036910-D12	Q62556	Butyrophilin subfamily 1 member A1	Btn1a1
ENSBTAP00000055797	Q62556	Butyrophilin subfamily 1 member A1	Btn1a1
ENSCAFP00000009399-D38	Q62556	Butyrophilin subfamily 1 member A1	Btn1a1
ENSP00000341787-D19	Q62556	Butyrophilin subfamily 1 member A1	Btn1a1
ENSBTAP00000026750	P22226	Cathelicidin-1	CATHL1
ENSBTAP00000042250-D7	P22226	Cathelicidin-1	CATHL1
XP_010998629.1-D4	P19660	Cathelicidin-2	CATHL2
XP_010998629.1-D7	P19660	Cathelicidin-2	CATHL2
XP_010998629.1-D8	P19660	Cathelicidin-2	CATHL2
XP_010998629.1-D3	P82018	Cathelicidin-2	CATHL2
ENSBTAP00000022949-D4	P55954	Cytochrome c oxidase subunit 5A, mitochondrial	cco-2
ENSBTAP00000022949-D5	P55954	Cytochrome c oxidase subunit 5A, mitochondrial	cco-2
ENSCAFP00000000475-D22	Q2HJ17	C-C chemokine receptor type 5	CCR5
ENSMUSP00000048092-D30	O54689	C-C chemokine receptor type 6	Ccr6
ENSBTAP00000049861	P20138	Myeloid cell surface antigen CD33	CD33
ENSBTAP00000049861-D2	P20138	Myeloid cell surface antigen CD33	CD33
ENSCAFP00000004228-D4	P20138	Myeloid cell surface antigen CD33	CD33
ENSCAFP00000004228-D8	P20138	Myeloid cell surface antigen CD33	CD33
XP_010994421.1	P18181	CD48 antigen	Cd48
ENSP00000357156-D72	Q9QWK4	CD5 antigen-like	Cd5l
XP_010994421.1-D4	Q18PI6	SLAM family member 5	Cd84
XP_010994421.1-D8	Q18PI6	SLAM family member 5	Cd84
ENSCAFP00000002174-D30	Q17031	Cdc42 homolog	Cdc42
ENSP00000249071-D73	Q05062	Cell division control protein 42 homolog	cdc-42
ENSBTAP00000030891-D13	Q13634	Cadherin-18	CDH18
ENSBTAP00000055011-D2	Q8AYD0	Cadherin-5	CDH5
ENSCAFP00000031103-D16	O96860	Dynein light chain 2, cytoplasmic	Cdlc2
ENSBTAP00000055733	Q9Y6F8	Testis-specific chromodomain protein Y 1	CDY1
ENSBTAP00000055733-D12	Q9Y6F8	Testis-specific chromodomain protein Y 1	CDY1
ENSBTAP00000055733-D18	Q9Y6F8	Testis-specific chromodomain protein Y 1	CDY1
ENSBTAP00000055733-D2	Q9Y6F8	Testis-specific chromodomain protein Y 1	CDY1
ENSBTAP00000055733-D4	Q9Y6F8	Testis-specific chromodomain protein Y 1	CDY1
ENSBTAP00000055733-D5	Q9Y6F8	Testis-specific chromodomain protein Y 1	CDY1
XP_010990549.1-D7	Q9Y6F8	Testis-specific chromodomain protein Y 1	CDY1
ENSBTAP00000006050	P13688	Carcinoembryonic antigen-related cell adhesion molecule 1	CEACAM1
ENSBTAP00000006050-D2	P13688	Carcinoembryonic antigen-related cell adhesion molecule 1	CEACAM1
XP_010990102.1	O76337	Cell death protein 6	ced-6
ENSMUSP00000068057-D7	O17319	Homeobox protein ceh-24	ceh-24
ENSBTAP00000055093-D17	Q93356	Homeobox protein ceh-37	ceh-37
ENSBTAP00000055093-D18	Q93356	Homeobox protein ceh-37	ceh-37
ENSBTAP00000056213-D21	B2RD01	CENPB DNA-binding domain-containing protein 1	CENPBD1
ENSBTAP00000036040	Q9V5P6	H/ACA ribonucleoprotein complex subunit 3	CG7637
ENSBTAP00000036040-D2	Q9V5P6	H/ACA ribonucleoprotein complex subunit 3	CG7637
ENSCAFP00000011584-D3	Q9V5P6	H/ACA ribonucleoprotein complex subunit 3	CG7637
ENSP00000447540	Q9VW56	Probable prefoldin subunit 6	CG7770
ENSP00000447540-D4	Q9VW56	Probable prefoldin subunit 6	CG7770
ENSP00000447540-D5	Q9VW56	Probable prefoldin subunit 6	CG7770
ENSBTAP00000055432	O60543	Cell death activator CIDE-A	CIDEA
ENSBTAP00000017999	O70302	Cell death activator CIDE-A	Cidea
ENSBTAP00000004739-D8	Q9NZ45	CDGSH iron-sulfur domain-containing protein 1	CISD1
ENSBTAP00000004739-D2	B0K020	CDGSH iron-sulfur domain-containing protein 1	Cisd1
ENSBTAP00000039580-D2	B0K020	CDGSH iron-sulfur domain-containing protein 1	Cisd1
ENSP00000363500-D6	Q9Y696	Chloride intracellular channel protein 4	CLIC4
ENSBTAP00000002299-D5	Q9QYB1	Chloride intracellular channel protein 4	Clic4
ENSMUSP00000023670-D4	Q9QYB1	Chloride intracellular channel protein 4	Clic4
ENSBTAP00000048950	Q9Z0W7	Chloride intracellular channel protein 4	Clic4
XP_010979353.1-D7	Q8BXK9	Chloride intracellular channel protein 5	Clic5
ENSP00000354778-D5	Q9UHC6	Contactin-associated protein-like 2	CNTNAP2
ENSBTAP00000056428-D5	O73742	Transcription factor COE3	coe3
ENSBTAP00000022949	B0VYY2	Cytochrome c oxidase subunit 5A, mitochondrial	COX5A
ENSBTAP00000022949-D2	B0VYY3	Cytochrome c oxidase subunit 5A, mitochondrial	COX5A
ENSBTAP00000018778-D15	P04038	Cytochrome c oxidase subunit 6C	COX6C
ENSBTAP00000018778-D18	P04038	Cytochrome c oxidase subunit 6C	COX6C
ENSCAFP00000024507-D27	P04038	Cytochrome c oxidase subunit 6C	COX6C
ENSCAFP00000024507-D28	Q9CPQ1	Cytochrome c oxidase subunit 6C	Cox6c
ENSBTAP00000018778	Q7YRJ8	Cytochrome c oxidase subunit 6C	COX6C
ENSBTAP00000018778-D13	Q7YRJ8	Cytochrome c oxidase subunit 6C	COX6C
ENSBTAP00000018778-D23	Q7YRJ8	Cytochrome c oxidase subunit 6C	COX6C
ENSCAFP00000010025-D26	A1XQT2	Cytochrome c oxidase subunit 6C	COX6C
XP_010980196.1-D25	A1XQT2	Cytochrome c oxidase subunit 6C	COX6C
XP_010980196.1-D30	A1XQT2	Cytochrome c oxidase subunit 6C	COX6C
ENSBTAP00000018778-D11	Q7YRK7	Cytochrome c oxidase subunit 6C	COX6C
ENSBTAP00000018778-D16	Q7YRK7	Cytochrome c oxidase subunit 6C	COX6C
ENSBTAP00000018778-D20	Q7YRK7	Cytochrome c oxidase subunit 6C	COX6C
ENSBTAP00000018778-D24	Q7YRK7	Cytochrome c oxidase subunit 6C	COX6C
ENSBTAP00000018778-D29	Q7YRK7	Cytochrome c oxidase subunit 6C	COX6C
ENSBTAP00000018778-D6	Q7YRK7	Cytochrome c oxidase subunit 6C	COX6C
ENSBTAP00000018778-D3	Q0Q4Z0	Cytochrome c oxidase subunit 6C	COX6C
ENSBTAP00000018778-D4	Q0Q4Z0	Cytochrome c oxidase subunit 6C	COX6C
ENSMUSP00000123609-D23	Q0Q4Z0	Cytochrome c oxidase subunit 6C	COX6C
XP_010980196.1-D29	Q0Q4Z0	Cytochrome c oxidase subunit 6C	COX6C
ENSBTAP00000006715	P07470	Cytochrome c oxidase subunit 7A1, mitochondrial	COX7A1
ENSBTAP00000006715-D2	P07470	Cytochrome c oxidase subunit 7A1, mitochondrial	COX7A1
ENSBTAP00000006715-D5	P07470	Cytochrome c oxidase subunit 7A1, mitochondrial	COX7A1
ENSBTAP00000006715-D7	P07470	Cytochrome c oxidase subunit 7A1, mitochondrial	COX7A1
ENSBTAP00000006715-D8	P07470	Cytochrome c oxidase subunit 7A1, mitochondrial	COX7A1
ENSBTAP00000006715-D9	P07470	Cytochrome c oxidase subunit 7A1, mitochondrial	COX7A1
ENSMUSP00000034881-D11	P07470	Cytochrome c oxidase subunit 7A1, mitochondrial	COX7A1
ENSBTAP00000006715-D3	Q53CF6	Cytochrome c oxidase subunit 7A1, mitochondrial	COX7A1
ENSBTAP00000051619-D2	P00430	Cytochrome c oxidase subunit 7C, mitochondrial	COX7C
ENSBTAP00000051619-D21	P00430	Cytochrome c oxidase subunit 7C, mitochondrial	COX7C
ENSBTAP00000051619-D5	P00430	Cytochrome c oxidase subunit 7C, mitochondrial	COX7C
ENSBTAP00000051619-D6	P00430	Cytochrome c oxidase subunit 7C, mitochondrial	COX7C
ENSBTAP00000051619-D20	P17665	Cytochrome c oxidase subunit 7C, mitochondrial	Cox7c
ENSBTAP00000051619-D22	P17665	Cytochrome c oxidase subunit 7C, mitochondrial	Cox7c
ENSBTAP00000051619-D23	P17665	Cytochrome c oxidase subunit 7C, mitochondrial	Cox7c
ENSBTAP00000051619-D8	P17665	Cytochrome c oxidase subunit 7C, mitochondrial	Cox7c
ENSBTAP00000051619-D9	P17665	Cytochrome c oxidase subunit 7C, mitochondrial	Cox7c
ENSMUSP00000115419-D28	P17665	Cytochrome c oxidase subunit 7C, mitochondrial	Cox7c
ENSBTAP00000051619-D17	Q8SQ81	Cytochrome c oxidase subunit 7C, mitochondrial	COX7C
ENSBTAP00000051619-D11	P80432	Cytochrome c oxidase subunit 7C, mitochondrial	Cox7c
ENSBTAP00000051619-D16	P80432	Cytochrome c oxidase subunit 7C, mitochondrial	Cox7c
ENSBTAP00000051619-D27	P80432	Cytochrome c oxidase subunit 7C, mitochondrial	Cox7c
ENSBTAP00000051619-D4	P80432	Cytochrome c oxidase subunit 7C, mitochondrial	Cox7c
ENSBTAP00000051619-D10	Q7YRK5	Cytochrome c oxidase subunit 7C, mitochondrial	COX7C
ENSBTAP00000051619-D14	Q7YRK5	Cytochrome c oxidase subunit 7C, mitochondrial	COX7C
ENSBTAP00000051619-D24	Q7YRK5	Cytochrome c oxidase subunit 7C, mitochondrial	COX7C
ENSCAFP00000032724-D16	Q7YRK5	Cytochrome c oxidase subunit 7C, mitochondrial	COX7C
ENSMUSP00000126250-D6	Q03650	Cysteine-rich, acidic integral membrane protein	CRAM
ENSCAFP00000031088-D36	Q7RVN2	40S ribosomal protein S27	crp-6
ENSBTAP00000055093-D10	Q8SQ03	Cone-rod homeobox protein	CRX
ENSBTAP00000055093-D11	Q8SQ03	Cone-rod homeobox protein	CRX
XP_010984284.1	P02510	Alpha-crystallin B chain	CRYAB
ENSBTAP00000035394	P16038	Chorionic somatomammotropin hormone	CSH
ENSBTAP00000035394-D2	P16038	Chorionic somatomammotropin hormone	CSH
ENSBTAP00000004340	P19159	Chorionic somatomammotropin hormone 2	CSH2
ENSBTAP00000004340-D19	P19159	Chorionic somatomammotropin hormone 2	CSH2
ENSBTAP00000004340-D6	P19159	Chorionic somatomammotropin hormone 2	CSH2
ENSCAFP00000015048-D10	P19159	Chorionic somatomammotropin hormone 2	CSH2
ENSCAFP00000015048-D13	P19159	Chorionic somatomammotropin hormone 2	CSH2
ENSCAFP00000015048-D2	P19159	Chorionic somatomammotropin hormone 2	CSH2
ENSCAFP00000015048-D6	P19159	Chorionic somatomammotropin hormone 2	CSH2
ENSCAFP00000015048-D9	P19159	Chorionic somatomammotropin hormone 2	CSH2
ENSP00000302150-D12	P19159	Chorionic somatomammotropin hormone 2	CSH2
XP_010978421.1-D15	P19159	Chorionic somatomammotropin hormone 2	CSH2
ENSP00000384074-D17	Q8WQ99	Casein kinase I gamma	csnk-1
ENSBTAP00000030051-D10	P67962	Casein kinase I isoform alpha	CSNK1A1
ENSBTAP00000035028-D5	P48729	Casein kinase I isoform alpha	CSNK1A1
ENSCAFP00000002025-D3	P48729	Casein kinase I isoform alpha	CSNK1A1
ENSCAFP00000000799-D5	Q8BK63	Casein kinase I isoform alpha	Csnk1a1
ENSMUSP00000078706-D11	Q8BK63	Casein kinase I isoform alpha	Csnk1a1
XP_010993508.1-D252	P67829	Casein kinase I isoform alpha	CSNK1A1
ENSMUSP00000078706-D9	P67963	Casein kinase I isoform alpha	csnk1a1
ENSP00000421689	P67963	Casein kinase I isoform alpha	csnk1a1
ENSP00000421689-D6	P67963	Casein kinase I isoform alpha	csnk1a1
ENSCAFP00000011926	Q61301	Catenin alpha-2	Ctnna2
ENSCAFP00000011926-D5	A4IGI7	Catenin alpha-2	ctnna2
ENSCAFP00000031103	Q24117	Dynein light chain 1, cytoplasmic	ctp
ENSCAFP00000030513-D3	Q80TT8	Cullin-9	Cul9
XP_010989113.1-D15	Q2YEG0	C-X-C chemokine receptor type 1	CXCR1
XP_010989113.1-D18	P21109	C-X-C chemokine receptor type 1	CXCR1
XP_010989113.1-D8	Q3LSL6	C-X-C chemokine receptor type 4	CXCR4
ENSBTAP00000051780-D2	P62894	Cytochrome c	CYCS
ENSBTAP00000051780-D3	P62894	Cytochrome c	CYCS
ENSBTAP00000051780-D4	P62894	Cytochrome c	CYCS
ENSCAFP00000004225-D16	P62894	Cytochrome c	CYCS
ENSCAFP00000004225-D18	P68100	Cytochrome c	CYCS
ENSCAFP00000004225-D22	P00004	Cytochrome c	CYCS
XP_010985501.1-D14	P68098	Cytochrome c	CYCS
ENSBTAP00000051780-D11	P00013	Cytochrome c	CYCS
ENSBTAP00000051780-D21	P00012	Cytochrome c	CYCS
ENSCAFP00000004225-D15	P62897	Cytochrome c, somatic	Cycs
ENSMUSP00000124523-D17	P62897	Cytochrome c, somatic	Cycs
ENSBTAP00000051780-D10	P62898	Cytochrome c, somatic	Cycs
XP_010982673.1-D18	P62898	Cytochrome c, somatic	Cycs
ENSBTAP00000051780-D5	P62896	Cytochrome c	CYCS
ENSBTAP00000051780-D7	P62896	Cytochrome c	CYCS
ENSBTAP00000031831	Q640U4	Cytochrome c, somatic	cycs
ENSCAFP00000004534-D2	P52011	Peptidyl-prolyl cis-trans isomerase 3	cyn-3
ENSCAFP00000012766-D42	P54985	Peptidyl-prolyl cis-trans isomerase	CYPA
ENSP00000324740-D29	Q968Y9	Insulin-like receptor	daf-2
ENSBTAP00000055088-D6	P70211	Netrin receptor DCC	Dcc
ENSBTAP00000026621-D22	Q54DF7	Probable serine/threonine-protein kinase DDB	DDB_G0292354
ENSBTAP00000026621-D24	Q54DF7	Probable serine/threonine-protein kinase DDB	DDB_G0292354
ENSBTAP00000004645-D4	Q9NUU7	ATP-dependent RNA helicase DDX19A	DDX19A
XP_010988595.1	Q9NUU7	ATP-dependent RNA helicase DDX19A	DDX19A
ENSBTAP00000004645-D2	Q61655	ATP-dependent RNA helicase DDX19A	Ddx19a
ENSBTAP00000054038-D17	Q9NR30	Nucleolar RNA helicase 2	DDX21
ENSBTAP00000022002-D24	Q9JIK5	Nucleolar RNA helicase 2	Ddx21
ENSBTAP00000054038-D15	Q9JIK5	Nucleolar RNA helicase 2	Ddx21
ENSBTAP00000054038-D16	Q9JIK5	Nucleolar RNA helicase 2	Ddx21
ENSBTAP00000054038-D2	Q9JIK5	Nucleolar RNA helicase 2	Ddx21
ENSBTAP00000055764-D17	Q9JIK5	Nucleolar RNA helicase 2	Ddx21
ENSBTAP00000022002-D23	Q3B8Q1	Nucleolar RNA helicase 2	Ddx21
ENSBTAP00000054038-D12	Q3B8Q1	Nucleolar RNA helicase 2	Ddx21
ENSBTAP00000053998	A4H1Z9	Beta-defensin 103A	DEFB103A
ENSBTAP00000053998-D10	A4H1Z9	Beta-defensin 103A	DEFB103A
ENSBTAP00000053998-D6	Q0W9P9	Beta-defensin 103A	DEFB103A
ENSBTAP00000053998-D3	P81534	Beta-defensin 103	DEFB103A
ENSBTAP00000053998-D4	Q95JD2	Beta-defensin 103A	DEFB103A
ENSBTAP00000053998-D7	Q95JD2	Beta-defensin 103A	DEFB103A
ENSBTAP00000053998-D5	A4H200	Beta-defensin 103A	DEFB103A
ENSCAFP00000034266	A4H200	Beta-defensin 103A	DEFB103A
ENSBTAP00000055432-D3	O54786	DNA fragmentation factor subunit alpha	Dffa
ENSBTAP00000055432-D4	O54786	DNA fragmentation factor subunit alpha	Dffa
ENSCAFP00000007330-D5	P48608	Protein diaphanous	dia
ENSCAFP00000030941-D2	O60610	Protein diaphanous homolog 1	DIAPH1
ENSCAFP00000031103-D2	Q22799	Dynein light chain 1, cytoplasmic	dlc-1
ENSP00000256366-D6	Q5PYH6	Disks large homolog 1	dlg1
ENSBTAP00000020908	Q28C55	Disks large homolog 1	dlg1
ENSBTAP00000020908-D2	Q6R005	Disks large homolog 4	dlg4
ENSBTAP00000010604-D2	Q9Y5R5	Doublesex- and mab-3-related transcription factor 2	DMRT2
ENSBTAP00000019971-D2	F6W2R2	Doublesex and mab-3 related transcription factor 3	DMRT3
XP_010980434.1-D9	A8TSS9	Doublesex- and mab-3-related transcription factor A2	dmrta2
ENSBTAP00000004890-D3	Q5E954	DnaJ homolog subfamily A member 1	DNAJA1
ENSBTAP00000004890-D4	P31689	DnaJ homolog subfamily A member 1	DNAJA1
ENSP00000314030-D2	P31689	DnaJ homolog subfamily A member 1	DNAJA1
ENSBTAP00000022607	Q9V422	Tyrosine-protein kinase Dnt	dnt
ENSP00000347474-D46	Q61H86	Dopamine receptor 3	dop-3
ENSBTAP00000002768-D31	P52703	D(3) dopamine receptor	DRD3
ENSBTAP00000048159-D3	P63167	Dynein light chain 1, cytoplasmic	DYNLL1
ENSBTAP00000056381-D14	P63167	Dynein light chain 1, cytoplasmic	DYNLL1
ENSBTAP00000056381-D17	P61273	Dynein light chain 1, cytoplasmic	DYNLL1
ENSBTAP00000056381-D9	P61273	Dynein light chain 1, cytoplasmic	DYNLL1
ENSBTAP00000056381-D10	P63168	Dynein light chain 1, cytoplasmic	Dynll1
ENSBTAP00000056381-D12	P63168	Dynein light chain 1, cytoplasmic	Dynll1
ENSBTAP00000056381-D19	P63168	Dynein light chain 1, cytoplasmic	Dynll1
ENSBTAP00000056381-D3	P63168	Dynein light chain 1, cytoplasmic	Dynll1
ENSBTAP00000056381-D8	P63168	Dynein light chain 1, cytoplasmic	Dynll1
ENSBTAP00000056381-D6	P63169	Dynein light chain 1, cytoplasmic	DYNLL1
ENSBTAP00000006190-D13	P63170	Dynein light chain 1, cytoplasmic	Dynll1
ENSBTAP00000056381-D11	P63170	Dynein light chain 1, cytoplasmic	Dynll1
ENSBTAP00000056381-D7	P63170	Dynein light chain 1, cytoplasmic	Dynll1
ENSP00000271751-D4	Q02280	Potassium voltage-gated channel protein eag	eag
ENSBTAP00000056428-D4	Q63398	Transcription factor COE1	Ebf1
ENSCAFP00000013144	Q9HAK2	Transcription factor COE2	EBF2
ENSBTAP00000029304-D8	Q5E983	Elongation factor 1-beta	EEF1B
ENSBTAP00000029304-D16	Q9YGQ1	Elongation factor 1-beta	EEF1B
ENSBTAP00000029304-D3	Q9YGQ1	Elongation factor 1-beta	EEF1B
ENSP00000376055-D12	Q9YGQ1	Elongation factor 1-beta	EEF1B
ENSBTAP00000029304	O70251	Elongation factor 1-beta	Eef1b
ENSBTAP00000029304-D4	O70251	Elongation factor 1-beta	Eef1b
ENSBTAP00000029304-D6	O70251	Elongation factor 1-beta	Eef1b
ENSBTAP00000029304-D2	P34826	Elongation factor 1-beta	EEF1B
ENSBTAP00000029304-D7	P34826	Elongation factor 1-beta	EEF1B
ENSMUSP00000033257	P40516	Protein-lysine N-methyltransferase EFM4	EFM4
ENSMUSP00000033257-D3	P40516	Protein-lysine N-methyltransferase EFM4	EFM4
XP_010991586.1-D2	P40516	Protein-lysine N-methyltransferase EFM4	EFM4
XP_010991586.1-D5	P40516	Protein-lysine N-methyltransferase EFM4	EFM4
ENSP00000355718-D17	P10079	Fibropellin-1	EGF1
XP_010998718.1-D34	P10079	Fibropellin-1	EGF1
XP_010990731.1-D5	Q10656	Myoblast growth factor receptor egl-15	egl-15
ENSBTAP00000055037	Q5E938	Eukaryotic translation initiation factor 1	EIF1
ENSBTAP00000055037-D10	Q5E938	Eukaryotic translation initiation factor 1	EIF1
ENSBTAP00000055037-D3	Q5E938	Eukaryotic translation initiation factor 1	EIF1
ENSBTAP00000055037-D4	Q5E938	Eukaryotic translation initiation factor 1	EIF1
ENSBTAP00000055037-D5	Q5E938	Eukaryotic translation initiation factor 1	EIF1
ENSBTAP00000055037-D6	Q5E938	Eukaryotic translation initiation factor 1	EIF1
ENSBTAP00000055037-D9	Q5E938	Eukaryotic translation initiation factor 1	EIF1
ENSBTAP00000025437-D10	P48024	Eukaryotic translation initiation factor 1	Eif1
ENSBTAP00000055037-D12	P48024	Eukaryotic translation initiation factor 1	Eif1
ENSBTAP00000055037-D13	Q5RFF4	Eukaryotic translation initiation factor 1	EIF1
ENSBTAP00000055037-D2	Q5RFF4	Eukaryotic translation initiation factor 1	EIF1
ENSBTAP00000055266-D4	Q2KHU8	Eukaryotic translation initiation factor 2 subunit 3	EIF2S3
ENSCAFP00000019787	Q2KHU8	Eukaryotic translation initiation factor 2 subunit 3	EIF2S3
ENSCAFP00000019787-D2	Q2KHU8	Eukaryotic translation initiation factor 2 subunit 3	EIF2S3
ENSCAFP00000019787-D6	Q2KHU8	Eukaryotic translation initiation factor 2 subunit 3	EIF2S3
ENSCAFP00000019787-D3	P41091	Eukaryotic translation initiation factor 2 subunit 3	EIF2S3
ENSBTAP00000000465-D2	Q0VCU8	Eukaryotic translation initiation factor 3 subunit J	EIF3J
ENSCAFP00000019998	Q0VCU8	Eukaryotic translation initiation factor 3 subunit J	EIF3J
ENSBTAP00000000465-D4	Q5R8D1	Eukaryotic translation initiation factor 3 subunit J	EIF3J
ENSBTAP00000000465-D3	A0JPM9	Eukaryotic translation initiation factor 3 subunit J	Eif3j
ENSBTAP00000014888	Q28C65	Eukaryotic translation initiation factor 3 subunit K	eif3k
ENSBTAP00000014888-D2	Q28C65	Eukaryotic translation initiation factor 3 subunit K	eif3k
ENSBTAP00000000144-D13	A5A6N4	Eukaryotic initiation factor 4A-I	EIF4A1
ENSBTAP00000019596-D10	Q3SZ65	Eukaryotic initiation factor 4A-II	EIF4A2
ENSBTAP00000029071-D12	Q14240	Eukaryotic initiation factor 4A-II	EIF4A2
ENSMUSP00000110998-D2	P10630	Eukaryotic initiation factor 4A-II	Eif4a2
ENSBTAP00000019596-D16	Q5R4X1	Eukaryotic initiation factor 4A-II	EIF4A2
ENSCAFP00000015474-D9	Q5RKI1	Eukaryotic initiation factor 4A-II	Eif4a2
ENSBTAP00000026892-D22	P20105	Ecdysone-induced protein 74EF isoform A	Eip74EF
ENSBTAP00000000207-D12	Q29100	Uterine plasmin/trypsin inhibitor	ENSBTAP00000000207-D12
ENSBTAP00000001959-D15	P0DJ46	Kunitz-type serine protease inhibitor LmKTT-1a	ENSBTAP00000001959-D15
ENSBTAP00000003930-D9	P49928	Cathelin-related peptide SC5	ENSBTAP00000003930-D9
ENSBTAP00000005300-D3	P51006	Poly(A) polymerase type 3 (Fragment)	ENSBTAP00000005300-D3
ENSBTAP00000005300-D4	P51006	Poly(A) polymerase type 3 (Fragment)	ENSBTAP00000005300-D4
ENSBTAP00000006179-D39	P05002	Interferon omega-2	ENSBTAP00000006179-D39
ENSBTAP00000006179-D40	P05002	Interferon omega-2	ENSBTAP00000006179-D40
ENSBTAP00000006843-D1190	P38621	Zinc finger protein ZFMSA12A	ENSBTAP00000006843-D1190
ENSBTAP00000007799-D14	P01737	T-cell receptor alpha chain V region PY14	ENSBTAP00000007799-D14
ENSBTAP00000007799-D2	P06323	T-cell receptor alpha chain V region CTL-F3	ENSBTAP00000007799-D2
ENSBTAP00000007799-D25	P06323	T-cell receptor alpha chain V region CTL-F3	ENSBTAP00000007799-D25
ENSBTAP00000008011-D3	P00975	Serum basic protease inhibitor	ENSBTAP00000008011-D3
ENSBTAP00000010538-D5	P48480	Serine/threonine-protein phosphatase PP1 isozyme 1	ENSBTAP00000010538-D5
ENSBTAP00000010568-D13	P48480	Serine/threonine-protein phosphatase PP1 isozyme 1	ENSBTAP00000010568-D13
ENSBTAP00000011269	Q2NKZ5	Probable cystatin-15	ENSBTAP00000011269
ENSBTAP00000011269-D3	Q2NKZ5	Probable cystatin-15	ENSBTAP00000011269-D3
ENSBTAP00000013121-D5	Q92021	Nuclear factor 7, brain	ENSBTAP00000013121-D5
ENSBTAP00000015024-D8	P42587	Homeobox protein XENK-2	ENSBTAP00000015024-D8
ENSBTAP00000016514-D11	P48480	Serine/threonine-protein phosphatase PP1 isozyme 1	ENSBTAP00000016514-D11
ENSBTAP00000016514-D21	P48490	Serine/threonine-protein phosphatase PP1	ENSBTAP00000016514-D21
ENSBTAP00000016514-D8	P48480	Serine/threonine-protein phosphatase PP1 isozyme 1	ENSBTAP00000016514-D8
ENSBTAP00000016571	Q28133	Allergen Bos d 2	ENSBTAP00000016571
ENSBTAP00000016571-D13	Q28133	Allergen Bos d 2	ENSBTAP00000016571-D13
ENSBTAP00000016571-D2	P81245	Odorant-binding protein	ENSBTAP00000016571-D2
ENSBTAP00000016571-D8	P81245	Odorant-binding protein	ENSBTAP00000016571-D8
ENSBTAP00000017763	P49929	Cathelin-related peptide SC5	ENSBTAP00000017763
ENSBTAP00000018536-D3	P00975	Serum basic protease inhibitor	ENSBTAP00000018536-D3
ENSBTAP00000019596-D7	Q41741	Eukaryotic initiation factor 4A	ENSBTAP00000019596-D7
ENSBTAP00000019635	P25068	Tracheal antimicrobial peptide	ENSBTAP00000019635
ENSBTAP00000019635-D13	A3RJ36	Lingual antimicrobial peptide	ENSBTAP00000019635-D13
ENSBTAP00000020817-D2	P62757	Inter-alpha-trypsin inhibitor (Fragment)	ENSBTAP00000020817-D2
ENSBTAP00000021062-D7	P0DMW6	PI-actitoxin-Aeq3a	ENSBTAP00000021062-D7
ENSBTAP00000021436-D26	P02264	Histone H2A	ENSBTAP00000021436-D26
ENSBTAP00000021565-D4	A8J4S9	Trehalase	ENSBTAP00000021565-D4
ENSBTAP00000022376	Q28133	Allergen Bos d 2	ENSBTAP00000022376
ENSBTAP00000022376-D3	Q28133	Allergen Bos d 2	ENSBTAP00000022376-D3
ENSBTAP00000022576-D27	P02264	Histone H2A	ENSBTAP00000022576-D27
ENSBTAP00000022593	P81245	Odorant-binding protein	ENSBTAP00000022593
ENSBTAP00000022824-D4	P01612	Ig kappa chain V-I region Mev	ENSBTAP00000022824-D4
ENSBTAP00000022824-D64	P01594	Ig kappa chain V-I region AU	ENSBTAP00000022824-D64
ENSBTAP00000022824-D77	P01739	T-cell receptor alpha chain V region 2B4	ENSBTAP00000022824-D77
ENSBTAP00000022824-D91	P01739	T-cell receptor alpha chain V region 2B4	ENSBTAP00000022824-D91
ENSBTAP00000023042-D11	P00975	Serum basic protease inhibitor	ENSBTAP00000023042-D11
ENSBTAP00000023285-D21	P08045	Zinc finger protein Xfin	ENSBTAP00000023285-D21
ENSBTAP00000023664-D12	Q93104	Enhancer of rudimentary homolog	ENSBTAP00000023664-D12
ENSBTAP00000023664-D2	Q93104	Enhancer of rudimentary homolog	ENSBTAP00000023664-D2
ENSBTAP00000023664-D3	Q93104	Enhancer of rudimentary homolog	ENSBTAP00000023664-D3
ENSBTAP00000023664-D4	Q93104	Enhancer of rudimentary homolog	ENSBTAP00000023664-D4
ENSBTAP00000023664-D5	Q93104	Enhancer of rudimentary homolog	ENSBTAP00000023664-D5
ENSBTAP00000023664-D6	Q93104	Enhancer of rudimentary homolog	ENSBTAP00000023664-D6
ENSBTAP00000023664-D8	Q93104	Enhancer of rudimentary homolog	ENSBTAP00000023664-D8
ENSBTAP00000023664-D9	Q93104	Enhancer of rudimentary homolog	ENSBTAP00000023664-D9
ENSBTAP00000031886	Q90358	Phospholipase A2 inhibitor CNF	ENSBTAP00000031886
ENSBTAP00000031886-D3	Q9PWI3	Phospholipase A2 inhibitor subunit gamma B	ENSBTAP00000031886-D3
ENSBTAP00000032915-D17	P01715	Ig lambda chain V-IV region Bau	ENSBTAP00000032915-D17
ENSBTAP00000033015-D53	P68197	Ubiquitin	ENSBTAP00000033015-D53
ENSBTAP00000036639	Q28133	Allergen Bos d 2	ENSBTAP00000036639
ENSBTAP00000036639-D2	P07435	Odorant-binding protein	ENSBTAP00000036639-D2
ENSBTAP00000036639-D3	P07435	Odorant-binding protein	ENSBTAP00000036639-D3
ENSBTAP00000036639-D6	Q28133	Allergen Bos d 2	ENSBTAP00000036639-D6
ENSBTAP00000039161	Q2NKZ5	Probable cystatin-15	ENSBTAP00000039161
ENSBTAP00000040641-D45	P02262	Histone H2A type 1	ENSBTAP00000040641-D45
ENSBTAP00000042153	P26202	15 kDa protein A	ENSBTAP00000042153
ENSBTAP00000042747-D6	P01617	Ig kappa chain V-II region TEW	ENSBTAP00000042747-D6
ENSBTAP00000046907	P01737	T-cell receptor alpha chain V region PY14	ENSBTAP00000046907
ENSBTAP00000046907-D14	P01739	T-cell receptor alpha chain V region 2B4	ENSBTAP00000046907-D14
ENSBTAP00000046907-D2	P01739	T-cell receptor alpha chain V region 2B4	ENSBTAP00000046907-D2
ENSBTAP00000046999-D4	A3RJ36	Lingual antimicrobial peptide	ENSBTAP00000046999-D4
ENSBTAP00000046999-D5	A3RJ36	Lingual antimicrobial peptide	ENSBTAP00000046999-D5
ENSBTAP00000046999-D6	A3RJ36	Lingual antimicrobial peptide	ENSBTAP00000046999-D6
ENSBTAP00000046999-D7	A3RJ36	Lingual antimicrobial peptide	ENSBTAP00000046999-D7
ENSBTAP00000047005-D16	P01737	T-cell receptor alpha chain V region PY14	ENSBTAP00000047005-D16
ENSBTAP00000047926-D13	P01738	T-cell receptor alpha chain V region PHDS58	ENSBTAP00000047926-D13
ENSBTAP00000047926-D2	P01737	T-cell receptor alpha chain V region PY14	ENSBTAP00000047926-D2
ENSBTAP00000048230-D81	P30205	Antigen WC1.1	ENSBTAP00000048230-D81
ENSBTAP00000048478-D5	P0DJ46	Kunitz-type serine protease inhibitor LmKTT-1a	ENSBTAP00000048478-D5
ENSBTAP00000049048-D1063	Q95157	Olfactory receptor-like protein OLF4	ENSBTAP00000049048-D1063
ENSBTAP00000049165-D31	Q91060	Tubulin alpha chain	ENSBTAP00000049165-D31
ENSBTAP00000049731-D3	P62151	Calmodulin	ENSBTAP00000049731-D3
ENSBTAP00000050286	P01737	T-cell receptor alpha chain V region PY14	ENSBTAP00000050286
ENSBTAP00000050982-D26	C0HJU6	Kunitz-type serine protease inhibitor HCRG1	ENSBTAP00000050982-D26
ENSBTAP00000051184	P06323	T-cell receptor alpha chain V region CTL-F3	ENSBTAP00000051184
ENSBTAP00000051184-D2	P01738	T-cell receptor alpha chain V region PHDS58	ENSBTAP00000051184-D2
ENSBTAP00000051184-D81	P01739	T-cell receptor alpha chain V region 2B4	ENSBTAP00000051184-D81
ENSBTAP00000051635	P35062	Histone H2A-III	ENSBTAP00000051635
ENSBTAP00000052261-D14	P0C0S9	Histone H2A type 1	ENSBTAP00000052261-D14
ENSBTAP00000052261-D26	P02262	Histone H2A type 1	ENSBTAP00000052261-D26
ENSBTAP00000052261-D34	P06897	Histone H2A type 1	ENSBTAP00000052261-D34
ENSBTAP00000052527-D13	P00975	Serum basic protease inhibitor	ENSBTAP00000052527-D13
ENSBTAP00000052527-D29	P0C1X2	Kunitz-type conkunitzin-S1	ENSBTAP00000052527-D29
ENSBTAP00000052527-D8	Q29100	Uterine plasmin/trypsin inhibitor	ENSBTAP00000052527-D8
ENSBTAP00000052576-D2	P01738	T-cell receptor alpha chain V region PHDS58	ENSBTAP00000052576-D2
ENSBTAP00000052613	P81245	Odorant-binding protein	ENSBTAP00000052613
ENSBTAP00000052613-D13	P81245	Odorant-binding protein	ENSBTAP00000052613-D13
ENSBTAP00000053816-D158	O77408	Octopamine receptor 1	ENSBTAP00000053816-D158
ENSBTAP00000054151-D27	P23734	Serine/threonine-protein phosphatase PP1(5.9)	ENSBTAP00000054151-D27
ENSBTAP00000054151-D30	P48480	Serine/threonine-protein phosphatase PP1 isozyme 1	ENSBTAP00000054151-D30
ENSBTAP00000054209	Q0PGP2	Androgen-binding protein homolog	ENSBTAP00000054209
ENSBTAP00000054209-D3	Q0PGP2	Androgen-binding protein homolog	ENSBTAP00000054209-D3
ENSBTAP00000054209-D4	Q0PGP2	Androgen-binding protein homolog	ENSBTAP00000054209-D4
ENSBTAP00000054209-D7	Q0PGP2	Androgen-binding protein homolog	ENSBTAP00000054209-D7
ENSBTAP00000054209-D8	Q0PGP2	Androgen-binding protein homolog	ENSBTAP00000054209-D8
ENSBTAP00000054252-D12	P25068	Tracheal antimicrobial peptide	ENSBTAP00000054252-D12
ENSBTAP00000054466	Q32KQ9	Probable cystatin-16	ENSBTAP00000054466
ENSBTAP00000054569-D30	Q6PI79	Histone H3.3	ENSBTAP00000054569-D30
ENSBTAP00000054569-D31	Q6PI79	Histone H3.3	ENSBTAP00000054569-D31
ENSBTAP00000054569-D35	Q6PI79	Histone H3.3	ENSBTAP00000054569-D35
ENSBTAP00000055134-D122	P30205	Antigen WC1.1	ENSBTAP00000055134-D122
ENSBTAP00000055134-D140	P30205	Antigen WC1.1	ENSBTAP00000055134-D140
ENSBTAP00000055207-D3	P01739	T-cell receptor alpha chain V region 2B4	ENSBTAP00000055207-D3
ENSBTAP00000055768-D40	P01610	Ig kappa chain V-I region WEA	ENSBTAP00000055768-D40
ENSBTAP00000055768-D43	P01610	Ig kappa chain V-I region WEA	ENSBTAP00000055768-D43
ENSBTAP00000056201-D3	P04433	Ig kappa chain V-III region VG (Fragment)	ENSBTAP00000056201-D3
ENSBTAP00000056201-D42	P01612	Ig kappa chain V-I region Mev	ENSBTAP00000056201-D42
ENSBTAP00000056201-D5	P01603	Ig kappa chain V-I region Ka	ENSBTAP00000056201-D5
ENSBTAP00000056201-D59	P01739	T-cell receptor alpha chain V region 2B4	ENSBTAP00000056201-D59
ENSBTAP00000056201-D6	P01739	T-cell receptor alpha chain V region 2B4	ENSBTAP00000056201-D6
ENSBTAP00000056242-D2	P01739	T-cell receptor alpha chain V region 2B4	ENSBTAP00000056242-D2
ENSBTAP00000056353-D21	P01739	T-cell receptor alpha chain V region 2B4	ENSBTAP00000056353-D21
ENSBTAP00000056353-D24	P01739	T-cell receptor alpha chain V region 2B4	ENSBTAP00000056353-D24
ENSBTAP00000056355	Q0PGP2	Androgen-binding protein homolog	ENSBTAP00000056355
ENSBTAP00000056355-D5	Q0PGP2	Androgen-binding protein homolog	ENSBTAP00000056355-D5
ENSBTAP00000056355-D6	Q0PGP2	Androgen-binding protein homolog	ENSBTAP00000056355-D6
ENSBTAP00000056355-D8	Q0PGP2	Androgen-binding protein homolog	ENSBTAP00000056355-D8
ENSBTAP00000056423-D46	P01739	T-cell receptor alpha chain V region 2B4	ENSBTAP00000056423-D46
ENSBTAP00000056499-D10	A3RJ36	Lingual antimicrobial peptide	ENSBTAP00000056499-D10
ENSBTAP00000056499-D11	P25068	Tracheal antimicrobial peptide	ENSBTAP00000056499-D11
ENSBTAP00000056499-D12	A3RJ36	Lingual antimicrobial peptide	ENSBTAP00000056499-D12
ENSBTAP00000056499-D2	A3RJ36	Lingual antimicrobial peptide	ENSBTAP00000056499-D2
ENSBTAP00000056499-D3	A3RJ36	Lingual antimicrobial peptide	ENSBTAP00000056499-D3
ENSBTAP00000056499-D6	P25068	Tracheal antimicrobial peptide	ENSBTAP00000056499-D6
ENSBTAP00000056499-D9	A3RJ36	Lingual antimicrobial peptide	ENSBTAP00000056499-D9
ENSBTAP00000056572	P02263	Histone H2A-IV	ENSBTAP00000056572
ENSBTAP00000056572-D2	P16865	Histone H2A-III	ENSBTAP00000056572-D2
ENSBTAP00000056572-D4	Q4FZT6	Histone H2A type 3	ENSBTAP00000056572-D4
ENSCAFP00000000026-D19	P08045	Zinc finger protein Xfin	ENSCAFP00000000026-D19
ENSCAFP00000000026-D46	P08045	Zinc finger protein Xfin	ENSCAFP00000000026-D46
ENSCAFP00000000026-D8	P08045	Zinc finger protein Xfin	ENSCAFP00000000026-D8
ENSCAFP00000002411-D31	P05001	Interferon omega-1	ENSCAFP00000002411-D31
ENSCAFP00000002411-D5	P05004	Interferon alpha-2	ENSCAFP00000002411-D5
ENSCAFP00000002411-D50	P05002	Interferon omega-2	ENSCAFP00000002411-D50
ENSCAFP00000002411-D51	P05006	Interferon alpha-4	ENSCAFP00000002411-D51
ENSCAFP00000005675-D78	P04433	Ig kappa chain V-III region VG (Fragment)	ENSCAFP00000005675-D78
ENSCAFP00000007848-D28	P48490	Serine/threonine-protein phosphatase PP1	ENSCAFP00000007848-D28
ENSCAFP00000010735	Q0PGP2	Androgen-binding protein homolog	ENSCAFP00000010735
ENSCAFP00000012435-D2	Q5RE95	WD repeat-containing protein 5B	ENSCAFP00000012435-D2
ENSCAFP00000014335-D16	Q95NI4	Calmodulin	ENSCAFP00000014335-D16
ENSCAFP00000015133-D40	P27592	Elongation factor 1-alpha	ENSCAFP00000015133-D40
ENSCAFP00000016130-D26	Q6PI79	Histone H3.3	ENSCAFP00000016130-D26
ENSCAFP00000016346-D10	P01739	T-cell receptor alpha chain V region 2B4	ENSCAFP00000016346-D10
ENSCAFP00000016346-D13	P01594	Ig kappa chain V-I region AU	ENSCAFP00000016346-D13
ENSCAFP00000016346-D2	P01603	Ig kappa chain V-I region Ka	ENSCAFP00000016346-D2
ENSCAFP00000016346-D21	P01739	T-cell receptor alpha chain V region 2B4	ENSCAFP00000016346-D21
ENSCAFP00000016346-D3	P01612	Ig kappa chain V-I region Mev	ENSCAFP00000016346-D3
ENSCAFP00000016346-D4	P04431	Ig kappa chain V-I region Walker	ENSCAFP00000016346-D4
ENSCAFP00000016346-D74	P01739	T-cell receptor alpha chain V region 2B4	ENSCAFP00000016346-D74
ENSCAFP00000016685-D4	P0C170	Histone H2A type 1-E	ENSCAFP00000016685-D4
ENSCAFP00000016944-D18	P62781	Histone H4	ENSCAFP00000016944-D18
ENSCAFP00000016944-D4	P62799	Histone H4	ENSCAFP00000016944-D4
ENSCAFP00000019874-D11	P51992	Heterogeneous nuclear ribonucleoprotein A3 homolog 2	ENSCAFP00000019874-D11
ENSCAFP00000019879-D3	P51968	Heterogeneous nuclear ribonucleoprotein A3 homolog 1	ENSCAFP00000019879-D3
ENSCAFP00000019946-D3	P10178	Homeobox protein HB3 (Fragment)	ENSCAFP00000019946-D3
ENSCAFP00000020056-D71	P80748	Ig lambda chain V-III region LOI	ENSCAFP00000020056-D71
ENSCAFP00000022039	P01738	T-cell receptor alpha chain V region PHDS58	ENSCAFP00000022039
ENSCAFP00000022039-D11	P01738	T-cell receptor alpha chain V region PHDS58	ENSCAFP00000022039-D11
ENSCAFP00000022039-D12	P01738	T-cell receptor alpha chain V region PHDS58	ENSCAFP00000022039-D12
ENSCAFP00000022039-D13	P01737	T-cell receptor alpha chain V region PY14	ENSCAFP00000022039-D13
ENSCAFP00000022039-D14	P06323	T-cell receptor alpha chain V region CTL-F3	ENSCAFP00000022039-D14
ENSCAFP00000022039-D17	P06323	T-cell receptor alpha chain V region CTL-F3	ENSCAFP00000022039-D17
ENSCAFP00000022039-D2	P01738	T-cell receptor alpha chain V region PHDS58	ENSCAFP00000022039-D2
ENSCAFP00000022039-D22	P01738	T-cell receptor alpha chain V region PHDS58	ENSCAFP00000022039-D22
ENSCAFP00000022039-D3	P06323	T-cell receptor alpha chain V region CTL-F3	ENSCAFP00000022039-D3
ENSCAFP00000022039-D4	P06323	T-cell receptor alpha chain V region CTL-F3	ENSCAFP00000022039-D4
ENSCAFP00000022039-D5	P01737	T-cell receptor alpha chain V region PY14	ENSCAFP00000022039-D5
ENSCAFP00000022039-D7	P06323	T-cell receptor alpha chain V region CTL-F3	ENSCAFP00000022039-D7
ENSCAFP00000022039-D8	P06323	T-cell receptor alpha chain V region CTL-F3	ENSCAFP00000022039-D8
ENSCAFP00000022548-D59	P04206	Ig kappa chain V-III region GOL	ENSCAFP00000022548-D59
ENSCAFP00000022548-D78	P04209	Ig lambda chain V-II region NIG-84	ENSCAFP00000022548-D78
ENSCAFP00000022548-D80	P01705	Ig lambda chain V-II region NEI	ENSCAFP00000022548-D80
ENSCAFP00000022548-D86	P04206	Ig kappa chain V-III region GOL	ENSCAFP00000022548-D86
ENSCAFP00000029367-D3	Q5RE95	WD repeat-containing protein 5B	ENSCAFP00000029367-D3
ENSCAFP00000029367-D4	Q5RE95	WD repeat-containing protein 5B	ENSCAFP00000029367-D4
ENSCAFP00000030454-D34	P86234	Tubulin alpha-3 chain (Fragments)	ENSCAFP00000030454-D34
ENSCAFP00000031279-D22	P02894	Circumsporozoite protein	ENSCAFP00000031279-D22
ENSCAFP00000031432-D17	P32192	Elongation factor 1-delta	ENSCAFP00000031432-D17
ENSCAFP00000031749-D42	P05003	Interferon alpha-1	ENSCAFP00000031749-D42
ENSCAFP00000032057-D6	P07348	Interferon alpha-1	ENSCAFP00000032057-D6
ENSCAFP00000032215-D22	P02264	Histone H2A	ENSCAFP00000032215-D22
ENSCAFP00000032222-D5	P68432	Histone H3.1	ENSCAFP00000032222-D5
ENSCAFP00000032222-D6	P68432	Histone H3.1	ENSCAFP00000032222-D6
ENSCAFP00000032583	P68432	Histone H3.1	ENSCAFP00000032583
ENSCAFP00000032583-D11	P68432	Histone H3.1	ENSCAFP00000032583-D11
ENSCAFP00000032838-D47	P01739	T-cell receptor alpha chain V region 2B4	ENSCAFP00000032838-D47
ENSCAFP00000032990-D20	P62808	Histone H2B type 1	ENSCAFP00000032990-D20
ENSCAFP00000032990-D31	P16890	Late histone H2B.L4 (Fragment)	ENSCAFP00000032990-D31
ENSCAFP00000033004	P62799	Histone H4	ENSCAFP00000033004
ENSCAFP00000033025-D22	P91882	Histone H4	ENSCAFP00000033025-D22
ENSCAFP00000033041-D23	P16886	Late histone H2A.L3	ENSCAFP00000033041-D23
ENSCAFP00000033049-D3	P62799	Histone H4	ENSCAFP00000033049-D3
ENSCAFP00000033049-D6	P62799	Histone H4	ENSCAFP00000033049-D6
ENSCAFP00000033074	P62799	Histone H4	ENSCAFP00000033074
ENSCAFP00000033074-D21	P91882	Histone H4	ENSCAFP00000033074-D21
ENSCAFP00000033074-D3	P62799	Histone H4	ENSCAFP00000033074-D3
ENSCAFP00000033074-D5	P62799	Histone H4	ENSCAFP00000033074-D5
ENSCAFP00000033074-D7	P62799	Histone H4	ENSCAFP00000033074-D7
ENSCAFP00000033074-D8	P62799	Histone H4	ENSCAFP00000033074-D8
ENSCAFP00000033074-D9	P62799	Histone H4	ENSCAFP00000033074-D9
ENSCAFP00000033090-D32	P02269	Histone H2A	ENSCAFP00000033090-D32
ENSCAFP00000033122-D11	P06323	T-cell receptor alpha chain V region CTL-F3	ENSCAFP00000033122-D11
ENSCAFP00000033122-D13	P01738	T-cell receptor alpha chain V region PHDS58	ENSCAFP00000033122-D13
ENSCAFP00000033122-D19	P01738	T-cell receptor alpha chain V region PHDS58	ENSCAFP00000033122-D19
ENSCAFP00000033539-D19	Q6PI79	Histone H3.3	ENSCAFP00000033539-D19
ENSCAFP00000033539-D22	Q6PI79	Histone H3.3	ENSCAFP00000033539-D22
ENSCAFP00000033539-D30	Q6PI79	Histone H3.3	ENSCAFP00000033539-D30
ENSCAFP00000033556-D19	Q64598	Histone H2A type 1-F	ENSCAFP00000033556-D19
ENSCAFP00000033556-D6	P02262	Histone H2A type 1	ENSCAFP00000033556-D6
ENSCAFP00000033719-D19	P01739	T-cell receptor alpha chain V region 2B4	ENSCAFP00000033719-D19
ENSCAFP00000033719-D20	P01739	T-cell receptor alpha chain V region 2B4	ENSCAFP00000033719-D20
ENSCAFP00000033719-D41	P01739	T-cell receptor alpha chain V region 2B4	ENSCAFP00000033719-D41
ENSCAFP00000033719-D43	P01739	T-cell receptor alpha chain V region 2B4	ENSCAFP00000033719-D43
ENSCAFP00000033832-D73	Q4G0T1	Scavenger receptor cysteine-rich domain-containing protein SCART1	ENSCAFP00000033832-D73
ENSCAFP00000034113-D27	P62808	Histone H2B type 1	ENSCAFP00000034113-D27
ENSCAFP00000034131-D11	P0C0S9	Histone H2A type 1	ENSCAFP00000034131-D11
ENSCAFP00000034189-D11	P68432	Histone H3.1	ENSCAFP00000034189-D11
ENSCAFP00000034189-D3	P68432	Histone H3.1	ENSCAFP00000034189-D3
ENSCAFP00000034189-D7	P68432	Histone H3.1	ENSCAFP00000034189-D7
ENSCAFP00000034229	P62799	Histone H4	ENSCAFP00000034229
ENSCAFP00000034229-D11	P62799	Histone H4	ENSCAFP00000034229-D11
ENSCAFP00000034229-D15	P62799	Histone H4	ENSCAFP00000034229-D15
ENSCAFP00000034229-D16	P62781	Histone H4	ENSCAFP00000034229-D16
ENSCAFP00000034229-D17	P62799	Histone H4	ENSCAFP00000034229-D17
ENSCAFP00000034250-D3	P68432	Histone H3.1	ENSCAFP00000034250-D3
ENSCAFP00000034250-D34	P84239	Histone H3	ENSCAFP00000034250-D34
ENSCAFP00000034511-D16	P62808	Histone H2B type 1	ENSCAFP00000034511-D16
ENSCAFP00000034900-D28	P01600	Ig kappa chain V-I region Hau	ENSCAFP00000034900-D28
ENSCAFP00000034900-D33	P01739	T-cell receptor alpha chain V region 2B4	ENSCAFP00000034900-D33
ENSCAFP00000034900-D35	P01739	T-cell receptor alpha chain V region 2B4	ENSCAFP00000034900-D35
ENSCAFP00000034900-D54	P01739	T-cell receptor alpha chain V region 2B4	ENSCAFP00000034900-D54
ENSCAFP00000034900-D69	P01739	T-cell receptor alpha chain V region 2B4	ENSCAFP00000034900-D69
ENSCAFP00000035173-D11	O01360	Glyceraldehyde-3-phosphate dehydrogenase	ENSCAFP00000035173-D11
ENSCAFP00000035196-D32	P83863	Histone H2B (Fragments)	ENSCAFP00000035196-D32
ENSCAFP00000035216	P62808	Histone H2B type 1	ENSCAFP00000035216
ENSCAFP00000035224-D62	P01739	T-cell receptor alpha chain V region 2B4	ENSCAFP00000035224-D62
ENSCAFP00000035224-D68	P01612	Ig kappa chain V-I region Mev	ENSCAFP00000035224-D68
ENSCAFP00000035224-D92	P01739	T-cell receptor alpha chain V region 2B4	ENSCAFP00000035224-D92
ENSCAFP00000035449-D19	P01739	T-cell receptor alpha chain V region 2B4	ENSCAFP00000035449-D19
ENSCAFP00000035449-D5	P01598	Ig kappa chain V-I region EU	ENSCAFP00000035449-D5
ENSCAFP00000035519-D16	P01739	T-cell receptor alpha chain V region 2B4	ENSCAFP00000035519-D16
ENSCAFP00000035519-D21	P01739	T-cell receptor alpha chain V region 2B4	ENSCAFP00000035519-D21
ENSCAFP00000035519-D23	P01739	T-cell receptor alpha chain V region 2B4	ENSCAFP00000035519-D23
ENSCAFP00000035519-D25	P01739	T-cell receptor alpha chain V region 2B4	ENSCAFP00000035519-D25
ENSCAFP00000035519-D26	P01739	T-cell receptor alpha chain V region 2B4	ENSCAFP00000035519-D26
ENSCAFP00000035519-D27	P01739	T-cell receptor alpha chain V region 2B4	ENSCAFP00000035519-D27
ENSCAFP00000035519-D29	P01739	T-cell receptor alpha chain V region 2B4	ENSCAFP00000035519-D29
ENSCAFP00000035519-D31	P01739	T-cell receptor alpha chain V region 2B4	ENSCAFP00000035519-D31
ENSCAFP00000035519-D32	P01739	T-cell receptor alpha chain V region 2B4	ENSCAFP00000035519-D32
ENSCAFP00000035519-D33	P01739	T-cell receptor alpha chain V region 2B4	ENSCAFP00000035519-D33
ENSCAFP00000035519-D36	P04431	Ig kappa chain V-I region Walker	ENSCAFP00000035519-D36
ENSCAFP00000035519-D38	P01739	T-cell receptor alpha chain V region 2B4	ENSCAFP00000035519-D38
ENSCAFP00000035519-D40	P01739	T-cell receptor alpha chain V region 2B4	ENSCAFP00000035519-D40
ENSCAFP00000035519-D44	P01739	T-cell receptor alpha chain V region 2B4	ENSCAFP00000035519-D44
ENSCAFP00000035519-D64	P01739	T-cell receptor alpha chain V region 2B4	ENSCAFP00000035519-D64
ENSCAFP00000035519-D66	P04436	T-cell receptor alpha chain V region HPB-MLT (Fragment)	ENSCAFP00000035519-D66
ENSCAFP00000035519-D90	P01594	Ig kappa chain V-I region AU	ENSCAFP00000035519-D90
ENSCAFP00000035667-D7	P06323	T-cell receptor alpha chain V region CTL-F3	ENSCAFP00000035667-D7
ENSCAFP00000035676-D101	P01739	T-cell receptor alpha chain V region 2B4	ENSCAFP00000035676-D101
ENSCAFP00000035676-D50	P04431	Ig kappa chain V-I region Walker	ENSCAFP00000035676-D50
ENSCAFP00000035701-D47	P01739	T-cell receptor alpha chain V region 2B4	ENSCAFP00000035701-D47
ENSCAFP00000035701-D64	P01739	T-cell receptor alpha chain V region 2B4	ENSCAFP00000035701-D64
ENSCAFP00000035701-D70	P01739	T-cell receptor alpha chain V region 2B4	ENSCAFP00000035701-D70
ENSCAFP00000035701-D88	P01739	T-cell receptor alpha chain V region 2B4	ENSCAFP00000035701-D88
ENSCAFP00000035793-D41	P04206	Ig kappa chain V-III region GOL	ENSCAFP00000035793-D41
ENSMUSP00000001703-D38	P15860	Homeobox protein H90 (Fragment)	ENSMUSP00000001703-D38
ENSMUSP00000022610-D6	P30205	Antigen WC1.1	ENSMUSP00000022610-D6
ENSMUSP00000028933-D2	Q2NKZ5	Probable cystatin-15	ENSMUSP00000028933-D2
ENSMUSP00000032309-D10	P41824	Y-box factor homolog	ENSMUSP00000032309-D10
ENSMUSP00000032309-D11	Q00436	B box-binding protein	ENSMUSP00000032309-D11
ENSMUSP00000062344-D398	P18744	Oocyte zinc finger protein XlCOF20 (Fragment)	ENSMUSP00000062344-D398
ENSMUSP00000072775-D13	P51992	Heterogeneous nuclear ribonucleoprotein A3 homolog 2	ENSMUSP00000072775-D13
ENSMUSP00000089303-D11	Q6PI79	Histone H3.3	ENSMUSP00000089303-D11
ENSMUSP00000089303-D3	P68432	Histone H3.1	ENSMUSP00000089303-D3
ENSMUSP00000089303-D37	Q6PI79	Histone H3.3	ENSMUSP00000089303-D37
ENSMUSP00000089303-D38	Q6PI79	Histone H3.3	ENSMUSP00000089303-D38
ENSMUSP00000100103-D44	P80748	Ig lambda chain V-III region LOI	ENSMUSP00000100103-D44
ENSMUSP00000100175-D6	P01617	Ig kappa chain V-II region TEW	ENSMUSP00000100175-D6
ENSMUSP00000100175-D7	P01617	Ig kappa chain V-II region TEW	ENSMUSP00000100175-D7
ENSMUSP00000100185-D5	P01631	Ig kappa chain V-II region 26-10	ENSMUSP00000100185-D5
ENSMUSP00000100347	P01739	T-cell receptor alpha chain V region 2B4	ENSMUSP00000100347
ENSMUSP00000100394-D27	P01738	T-cell receptor alpha chain V region PHDS58	ENSMUSP00000100394-D27
ENSMUSP00000100407	P01739	T-cell receptor alpha chain V region 2B4	ENSMUSP00000100407
ENSMUSP00000100407-D2	P01738	T-cell receptor alpha chain V region PHDS58	ENSMUSP00000100407-D2
ENSMUSP00000100407-D28	P01612	Ig kappa chain V-I region Mev	ENSMUSP00000100407-D28
ENSMUSP00000100407-D30	P01739	T-cell receptor alpha chain V region 2B4	ENSMUSP00000100407-D30
ENSMUSP00000100407-D33	P01739	T-cell receptor alpha chain V region 2B4	ENSMUSP00000100407-D33
ENSMUSP00000100407-D34	P04433	Ig kappa chain V-III region VG (Fragment)	ENSMUSP00000100407-D34
ENSMUSP00000100407-D35	P04431	Ig kappa chain V-I region Walker	ENSMUSP00000100407-D35
ENSMUSP00000100407-D42	P04431	Ig kappa chain V-I region Walker	ENSMUSP00000100407-D42
ENSMUSP00000100407-D47	P01600	Ig kappa chain V-I region Hau	ENSMUSP00000100407-D47
ENSMUSP00000100407-D50	P01600	Ig kappa chain V-I region Hau	ENSMUSP00000100407-D50
ENSMUSP00000100407-D51	P01739	T-cell receptor alpha chain V region 2B4	ENSMUSP00000100407-D51
ENSMUSP00000100407-D54	P01739	T-cell receptor alpha chain V region 2B4	ENSMUSP00000100407-D54
ENSMUSP00000100407-D58	P01739	T-cell receptor alpha chain V region 2B4	ENSMUSP00000100407-D58
ENSMUSP00000100407-D66	P01739	T-cell receptor alpha chain V region 2B4	ENSMUSP00000100407-D66
ENSMUSP00000100407-D70	P01739	T-cell receptor alpha chain V region 2B4	ENSMUSP00000100407-D70
ENSMUSP00000100407-D9	P04431	Ig kappa chain V-I region Walker	ENSMUSP00000100407-D9
ENSMUSP00000100407-D91	P01599	Ig kappa chain V-I region Gal	ENSMUSP00000100407-D91
ENSMUSP00000100449-D8	P01738	T-cell receptor alpha chain V region PHDS58	ENSMUSP00000100449-D8
ENSMUSP00000100450-D6	P04212	T-cell receptor beta chain V region LB2	ENSMUSP00000100450-D6
ENSMUSP00000100452	P01706	Ig lambda chain V-II region BOH	ENSMUSP00000100452
ENSMUSP00000100452-D2	P04209	Ig lambda chain V-II region NIG-84	ENSMUSP00000100452-D2
ENSMUSP00000100452-D22	P80748	Ig lambda chain V-III region LOI	ENSMUSP00000100452-D22
ENSMUSP00000100452-D24	P01617	Ig kappa chain V-II region TEW	ENSMUSP00000100452-D24
ENSMUSP00000100452-D3	P04209	Ig lambda chain V-II region NIG-84	ENSMUSP00000100452-D3
ENSMUSP00000100452-D4	P01706	Ig lambda chain V-II region BOH	ENSMUSP00000100452-D4
ENSMUSP00000106096-D41	P02281	Histone H2B 1.1	ENSMUSP00000106096-D41
ENSMUSP00000106262-D12	P06323	T-cell receptor alpha chain V region CTL-F3	ENSMUSP00000106262-D12
ENSMUSP00000106262-D2	P01738	T-cell receptor alpha chain V region PHDS58	ENSMUSP00000106262-D2
ENSMUSP00000106262-D3	P01737	T-cell receptor alpha chain V region PY14	ENSMUSP00000106262-D3
ENSMUSP00000106262-D8	P06323	T-cell receptor alpha chain V region CTL-F3	ENSMUSP00000106262-D8
ENSMUSP00000126907-D12	Q39580	Dynein 8 kDa light chain, flagellar outer arm	ENSMUSP00000126907-D12
ENSMUSP00000127003-D28	Q6PI79	Histone H3.3	ENSMUSP00000127003-D28
ENSMUSP00000127003-D29	Q6PI79	Histone H3.3	ENSMUSP00000127003-D29
ENSMUSP00000127003-D36	Q6PI79	Histone H3.3	ENSMUSP00000127003-D36
ENSMUSP00000127982-D38	Q6PI79	Histone H3.3	ENSMUSP00000127982-D38
ENSMUSP00000128501-D365	Q95157	Olfactory receptor-like protein OLF4	ENSMUSP00000128501-D365
ENSMUSP00000128803-D7	P62154	Calmodulin	ENSMUSP00000128803-D7
ENSMUSP00000129620-D11	Q93104	Enhancer of rudimentary homolog	ENSMUSP00000129620-D11
ENSMUSP00000130004-D21	P08045	Zinc finger protein Xfin	ENSMUSP00000130004-D21
ENSMUSP00000131077-D24	P01737	T-cell receptor alpha chain V region PY14	ENSMUSP00000131077-D24
ENSMUSP00000131077-D4	P01739	T-cell receptor alpha chain V region 2B4	ENSMUSP00000131077-D4
ENSMUSP00000131077-D41	P01739	T-cell receptor alpha chain V region 2B4	ENSMUSP00000131077-D41
ENSMUSP00000131077-D6	P01739	T-cell receptor alpha chain V region 2B4	ENSMUSP00000131077-D6
ENSMUSP00000131077-D89	P01738	T-cell receptor alpha chain V region PHDS58	ENSMUSP00000131077-D89
ENSMUSP00000131077-D94	P04431	Ig kappa chain V-I region Walker	ENSMUSP00000131077-D94
ENSMUSP00000132003	P01631	Ig kappa chain V-II region 26-10	ENSMUSP00000132003
ENSMUSP00000132003-D9	P01614	Ig kappa chain V-II region Cum	ENSMUSP00000132003-D9
ENSP00000244321	P82143	Phospholipase A2 inhibitor subunit gamma B	ENSP00000244321
ENSP00000253159-D4	P08045	Zinc finger protein Xfin	ENSP00000253159-D4
ENSP00000264029-D2	P32358	Trehalase	ENSP00000264029-D2
ENSP00000264029-D3	A8J4S9	Trehalase	ENSP00000264029-D3
ENSP00000264029-D4	A8J4S9	Trehalase	ENSP00000264029-D4
ENSP00000264029-D5	A8J4S9	Trehalase	ENSP00000264029-D5
ENSP00000276943-D14	P05005	Interferon alpha-3	ENSP00000276943-D14
ENSP00000296437-D507	P38621	Zinc finger protein ZFMSA12A	ENSP00000296437-D507
ENSP00000301244-D10	P00975	Serum basic protease inhibitor	ENSP00000301244-D10
ENSP00000301244-D11	P00975	Serum basic protease inhibitor	ENSP00000301244-D11
ENSP00000328515-D695	P18737	Gastrula zinc finger protein XlCGF8.2DB (Fragment)	ENSP00000328515-D695
ENSP00000346916-D24	Q92021	Nuclear factor 7, brain	ENSP00000346916-D24
ENSP00000369554-D26	P05001	Interferon omega-1	ENSP00000369554-D26
ENSP00000374818-D47	P01729	Ig lambda-2 chain V region MOPC 315	ENSP00000374818-D47
ENSP00000374818-D50	P01729	Ig lambda-2 chain V region MOPC 315	ENSP00000374818-D50
ENSP00000374821-D11	P01714	Ig lambda chain V-III region SH	ENSP00000374821-D11
ENSP00000374821-D5	P01716	Ig lambda chain V-IV region X	ENSP00000374821-D5
ENSP00000374821-D7	P01714	Ig lambda chain V-III region SH	ENSP00000374821-D7
ENSP00000387065-D5	P62151	Calmodulin	ENSP00000387065-D5
ENSP00000402914-D49	P01620	Ig kappa chain V-III region SIE	ENSP00000402914-D49
ENSP00000402914-D65	P80748	Ig lambda chain V-III region LOI	ENSP00000402914-D65
ENSP00000412897-D4	P07348	Interferon alpha-1	ENSP00000412897-D4
ENSP00000416340	P51992	Heterogeneous nuclear ribonucleoprotein A3 homolog 2	ENSP00000416340
ENSP00000419300-D4	P01614	Ig kappa chain V-II region Cum	ENSP00000419300-D4
ENSP00000440313-D4	P01598	Ig kappa chain V-I region EU	ENSP00000440313-D4
ENSP00000440313-D41	P01739	T-cell receptor alpha chain V region 2B4	ENSP00000440313-D41
ENSP00000440313-D52	P01739	T-cell receptor alpha chain V region 2B4	ENSP00000440313-D52
ENSP00000443297-D17	P04431	Ig kappa chain V-I region Walker	ENSP00000443297-D17
ENSP00000444823-D20	Q6PI79	Histone H3.3	ENSP00000444823-D20
ENSP00000444823-D42	Q5RCC9	Histone H3.3	ENSP00000444823-D42
ENSP00000444823-D8	P68432	Histone H3.1	ENSP00000444823-D8
ENSP00000450505-D35	P01738	T-cell receptor alpha chain V region PHDS58	ENSP00000450505-D35
ENSP00000450970-D20	P01706	Ig lambda chain V-II region BOH	ENSP00000450970-D20
ENSP00000450970-D34	P01637	Ig kappa chain V-V region T1	ENSP00000450970-D34
ENSP00000450970-D5	P01709	Ig lambda chain V-II region MGC	ENSP00000450970-D5
ENSP00000451203-D15	P01603	Ig kappa chain V-I region Ka	ENSP00000451203-D15
ENSP00000451203-D73	P01739	T-cell receptor alpha chain V region 2B4	ENSP00000451203-D73
ENSP00000452011-D11	P06323	T-cell receptor alpha chain V region CTL-F3	ENSP00000452011-D11
ENSP00000452209-D12	P01603	Ig kappa chain V-I region Ka	ENSP00000452209-D12
ENSP00000452209-D6	P01612	Ig kappa chain V-I region Mev	ENSP00000452209-D6
ENSP00000452209-D7	P01739	T-cell receptor alpha chain V region 2B4	ENSP00000452209-D7
ENSP00000452271-D4	P01594	Ig kappa chain V-I region AU	ENSP00000452271-D4
ENSP00000452431	P80748	Ig lambda chain V-III region LOI	ENSP00000452431
ENSP00000452431-D16	P80748	Ig lambda chain V-III region LOI	ENSP00000452431-D16
ENSP00000452431-D26	P06322	T-cell receptor alpha chain V region RL-5	ENSP00000452431-D26
ENSP00000452431-D31	P06322	T-cell receptor alpha chain V region RL-5	ENSP00000452431-D31
ENSP00000452431-D4	P01706	Ig lambda chain V-II region BOH	ENSP00000452431-D4
ENSP00000452431-D5	P01617	Ig kappa chain V-II region TEW	ENSP00000452431-D5
ENSP00000452526-D36	P01739	T-cell receptor alpha chain V region 2B4	ENSP00000452526-D36
ENSP00000452526-D44	P01739	T-cell receptor alpha chain V region 2B4	ENSP00000452526-D44
ENSMUSP00000109030-D15	O08680	Ephrin type-A receptor 3	Epha3
ENSBTAP00000039366-D14	P54764	Ephrin type-A receptor 4	EPHA4
ENSCAFP00000005078-D15	Q8CBF3	Ephrin type-B receptor 1	Ephb1
XP_010979806.1-D2	P70459	ETS domain-containing transcription factor ERF	Erf
ENSBTAP00000026892-D16	Q90837	Transcriptional regulator Erg	ERG
ENSP00000430271-D6	P11308	Transcriptional regulator ERG	ERG
XP_010979806.1-D16	Q01414	Transcriptional regulator ERG homolog (Fragment)	ERG
XP_010986715.1-D16	P29773	Protein C-ets-2 (Fragment)	ETS-2
ENSBTAP00000026119-D2	Q9UI08	Ena/VASP-like protein	EVL
ENSCAFP00000006255-D4	P34436	Uncharacterized protein F44E2.6	F44E2.6
ENSP00000347324-D4	P34436	Uncharacterized protein F44E2.6	F44E2.6
ENSP00000347324-D5	P34436	Uncharacterized protein F44E2.6	F44E2.6
ENSBTAP00000041434-D2	A4FV48	Fatty acid desaturase 2	FADS2
ENSBTAP00000041294	Q4R749	Fatty acid desaturase 2	FADS2
ENSBTAP00000041434-D4	Q5REA7	Fatty acid desaturase 2	FADS2
ENSMUSP00000097507-D5	Q5REA7	Fatty acid desaturase 2	FADS2
ENSBTAP00000020610	Q9Z122	Fatty acid desaturase 2	Fads2
ENSBTAP00000044120-D3	Q8R0F8	Acylpyruvase FAHD1, mitochondrial	Fahd1
ENSBTAP00000044120	Q5RDW0	Acylpyruvase FAHD1, mitochondrial	FAHD1
ENSMUSP00000055827-D2	P34673	Fumarylacetoacetate hydrolase domain-containing protein 1	fahd-1
ENSBTAP00000049914-D41	Q7TP54	Protein FAM65B	Fam65b
ENSMUSP00000080462-D8	Q6V0I7	Protocadherin Fat 4	FAT4
XP_010994319.1-D2	P62865	Ubiquitin-like protein FUBI	FAU
XP_010994319.1-D4	P62865	Ubiquitin-like protein FUBI	FAU
ENSCAFP00000033982-D6	P62868	Ubiquitin-like protein FUBI	Fau
XP_010994319.1-D11	P62868	Ubiquitin-like protein FUBI	Fau
XP_010994319.1-D8	P55812	Ubiquitin-like protein FUBI	FAU
XP_010994319.1-D17	P62864	40S ribosomal protein S30	Fau
ENSCAFP00000033076-D2	Q96EF6	F-box only protein 17	FBXO17
ENSBTAP00000020549-D3	Q9QZM8	F-box only protein 17	Fbxo17
ENSCAFP00000033076-D4	Q9QZM8	F-box only protein 17	Fbxo17
ENSCAFP00000033076-D8	Q9QZM8	F-box only protein 17	Fbxo17
ENSBTAP00000020549-D8	Q6AY27	F-box only protein 17	Fbxo17
ENSBTAP00000026892	A3FEM2	Protein FEV	fev
ENSP00000370256-D2	Q12948	Forkhead box protein C1	FOXC1
ENSBTAP00000016540	Q61850	Forkhead box protein C2	Foxc2
ENSMUSP00000100725-D24	Q6F2E4	Forkhead box protein D1	foxd1
XP_010993629.1	Q9PTK2	Forkhead box protein E4	foxe4
ENSMUSP00000036952	A1L1S5	Forkhead box protein F1	foxf1
ENSBTAP00000000009-D4	Q12946	Forkhead box protein F1	FOXF1
ENSMUSP00000021333-D2	Q9YHC5	Forkhead box protein G1	foxg1
ENSMUSP00000125380-D4	Q28D67	Forkhead box protein I1c	foxi1c
XP_010975300.1-D37	Q63248	Forkhead box protein I2 (Fragment)	Foxi2
ENSBTAP00000056285-D4	P08267	Ferritin heavy chain	FTH
ENSBTAP00000056285-D6	P08267	Ferritin heavy chain	FTH
ENSP00000313691-D17	P08267	Ferritin heavy chain	FTH
ENSP00000384656-D24	P08267	Ferritin heavy chain	FTH
ENSP00000384656-D29	P08267	Ferritin heavy chain	FTH
XP_010981289.1	O46414	Ferritin heavy chain	FTH1
ENSBTAP00000014853-D6	Q95MP7	Ferritin heavy chain	FTH1
ENSCAFP00000023396-D19	Q95MP7	Ferritin heavy chain	FTH1
ENSP00000313691-D24	Q95MP7	Ferritin heavy chain	FTH1
ENSP00000384656-D2	Q95MP7	Ferritin heavy chain	FTH1
XP_010981289.1-D20	Q95MP7	Ferritin heavy chain	FTH1
ENSCAFP00000023396-D11	P29389	Ferritin heavy chain	FTH1
ENSCAFP00000023396-D48	P29389	Ferritin heavy chain	FTH1
ENSMUSP00000025563-D39	P29389	Ferritin heavy chain	FTH1
ENSMUSP00000025563-D42	P29389	Ferritin heavy chain	FTH1
ENSBTAP00000014853-D12	Q2MHN2	Ferritin heavy chain	FTH1
ENSBTAP00000014853-D8	Q2MHN2	Ferritin heavy chain	FTH1
ENSBTAP00000054274-D7	Q2MHN2	Ferritin heavy chain	FTH1
XP_010981289.1-D15	Q2MHN2	Ferritin heavy chain	FTH1
XP_010981289.1-D34	Q2MHN2	Ferritin heavy chain	FTH1
XP_010981289.1-D4	Q2MHN2	Ferritin heavy chain	FTH1
XP_010981289.1-D41	P09528	Ferritin heavy chain	Fth1
ENSCAFP00000002341-D83	Q5R8J7	Ferritin heavy chain	FTH1
ENSCAFP00000023396-D49	P25915	Ferritin heavy chain (Fragment)	FTH1
ENSMUSP00000025563-D76	P19132	Ferritin heavy chain	Fth1
ENSP00000313691-D23	P19132	Ferritin heavy chain	Fth1
ENSP00000384656-D41	P19132	Ferritin heavy chain	Fth1
ENSCAFP00000023396-D35	Q9XT73	Ferritin heavy chain	FTH1
ENSP00000384656-D7	Q9XT73	Ferritin heavy chain	FTH1
XP_010981289.1-D16	Q9XT73	Ferritin heavy chain	FTH1
XP_010981289.1-D17	Q9XT73	Ferritin heavy chain	FTH1
ENSBTAP00000041498-D63	O46415	Ferritin light chain	FTL
ENSBTAP00000049914-D13	O46415	Ferritin light chain	FTL
ENSBTAP00000049914-D2	O46415	Ferritin light chain	FTL
ENSBTAP00000049914-D43	O46415	Ferritin light chain	FTL
ENSCAFP00000033773-D102	O46415	Ferritin light chain	FTL
ENSCAFP00000033773-D76	O46415	Ferritin light chain	FTL
ENSMUSP00000025563-D93	O46415	Ferritin light chain	FTL
ENSMUSP00000092002-D74	O46415	Ferritin light chain	FTL
XP_010994658.1-D102	O46415	Ferritin light chain	FTL
ENSBTAP00000049914-D121	Q53VB8	Ferritin light chain	FTL
ENSBTAP00000052216-D30	Q53VB8	Ferritin light chain	FTL
ENSBTAP00000055017	Q53VB8	Ferritin light chain	FTL
ENSCAFP00000005761-D122	Q53VB8	Ferritin light chain	FTL
ENSCAFP00000005761-D99	Q53VB8	Ferritin light chain	FTL
ENSMUSP00000025388-D55	Q53VB8	Ferritin light chain	FTL
ENSP00000313691-D49	Q53VB8	Ferritin light chain	FTL
ENSP00000384656-D90	Q53VB8	Ferritin light chain	FTL
XP_010981276.1-D12	Q53VB8	Ferritin light chain	FTL
XP_010981276.1-D38	Q53VB8	Ferritin light chain	FTL
XP_010981276.1-D8	Q53VB8	Ferritin light chain	FTL
XP_010985588.1-D90	Q53VB8	Ferritin light chain	FTL
XP_010994658.1-D55	Q53VB8	Ferritin light chain	FTL
ENSBTAP00000026267-D109	Q2MHN1	Ferritin light chain	FTL
ENSBTAP00000049914-D10	Q2MHN1	Ferritin light chain	FTL
ENSBTAP00000049914-D45	Q2MHN1	Ferritin light chain	FTL
ENSBTAP00000049914-D54	Q2MHN1	Ferritin light chain	FTL
ENSBTAP00000049914-D61	Q2MHN1	Ferritin light chain	FTL
ENSBTAP00000049914-D7	Q2MHN1	Ferritin light chain	FTL
ENSCAFP00000033773-D17	Q2MHN1	Ferritin light chain	FTL
ENSCAFP00000033773-D97	Q2MHN1	Ferritin light chain	FTL
ENSP00000446314-D71	Q2MHN1	Ferritin light chain	FTL
XP_010994658.1-D100	Q2MHN1	Ferritin light chain	FTL
XP_010994658.1-D85	Q2MHN1	Ferritin light chain	FTL
ENSBTAP00000049914-D3	P02791	Ferritin light chain	FTL
ENSBTAP00000049914-D4	P02791	Ferritin light chain	FTL
ENSCAFP00000005761-D107	P02791	Ferritin light chain	FTL
ENSCAFP00000033773-D62	P02791	Ferritin light chain	FTL
ENSP00000446314-D62	P02791	Ferritin light chain	FTL
ENSP00000446314-D68	P02792	Ferritin light chain	FTL
XP_010981289.1-D77	P02792	Ferritin light chain	FTL
XP_010994658.1-D109	P02792	Ferritin light chain	FTL
XP_010994658.1-D119	P02792	Ferritin light chain	FTL
ENSMUSP00000025388-D69	P19133	Ferritin light chain (Fragment)	FTL
ENSP00000384656-D49	P19133	Ferritin light chain (Fragment)	FTL
XP_010981276.1-D17	Q5R538	Ferritin light chain	FTL
ENSBTAP00000049914	P09451	Ferritin light chain	FTL
ENSCAFP00000005761-D17	P09451	Ferritin light chain	FTL
ENSCAFP00000005761-D79	P09451	Ferritin light chain	FTL
ENSCAFP00000033773-D45	P09451	Ferritin light chain	FTL
ENSCAFP00000033773-D6	P09451	Ferritin light chain	FTL
XP_010994658.1-D115	P09451	Ferritin light chain	FTL
XP_010994658.1-D15	P09451	Ferritin light chain	FTL
ENSCAFP00000008919-D4	Q8WPI3	Boophilin-G2	G2
XP_010997654.1-D2	P18505	Gamma-aminobutyric acid receptor subunit beta-1	GABRB1
ENSCAFP00000002778	P15431	Gamma-aminobutyric acid receptor subunit beta-1	Gabrb1
ENSBTAP00000016309-D10	P22723	Gamma-aminobutyric acid receptor subunit gamma-2	Gabrg2
ENSBTAP00000021166-D15	Q28259	Glyceraldehyde-3-phosphate dehydrogenase	GAPDH
ENSCAFP00000034651-D15	A3FKF7	Glyceraldehyde-3-phosphate dehydrogenase	GAPDH
ENSMUSP00000126163-D19	A3FKF7	Glyceraldehyde-3-phosphate dehydrogenase	GAPDH
ENSCAFP00000002006-D7	P00355	Glyceraldehyde-3-phosphate dehydrogenase	GAPDH
ENSBTAP00000037577-D2	P46406	Glyceraldehyde-3-phosphate dehydrogenase	GAPDH
ENSBTAP00000037577-D7	Q4KYY3	Glyceraldehyde-3-phosphate dehydrogenase	GAPDH
ENSBTAP00000037577-D8	Q4KYY3	Glyceraldehyde-3-phosphate dehydrogenase	GAPDH
ENSP00000282570-D3	Q01820	Protein germ cell-less	gcl
ENSCAFP00000034172-D17	P25305	Gap junction beta-3 protein	Gjb3
ENSCAFP00000034172-D18	P25305	Gap junction beta-3 protein	Gjb3
ENSMUSP00000104418-D18	P25305	Gap junction beta-3 protein	Gjb3
ENSBTAP00000019857-D19	P36380	Gap junction beta-4 protein	Gjb4
ENSMUSP00000113938-D1507	P13360	Protein glass	gl
ENSMUSP00000095025-D2	Q17339	Female germline-specific tumor suppressor gld-1	gld-1
ENSMUSP00000095025-D3	Q17339	Female germline-specific tumor suppressor gld-1	gld-1
ENSBTAP00000006613-D5	Q9CQM9	Glutaredoxin-3	Glrx3
ENSMUSP00000021522-D15	Q9CQM9	Glutaredoxin-3	Glrx3
ENSCAFP00000031487-D12	Q6PBM1	Glutaredoxin-related protein 5, mitochondrial	glrx5
ENSBTAP00000017860	Q86SX6	Glutaredoxin-related protein 5, mitochondrial	GLRX5
XP_010996044.1-D3	P63217	Guanine nucleotide-binding protein G(I)/G(S)/G(O) subunit gamma-5	GNG5
ENSCAFP00000023072-D11	P63218	Guanine nucleotide-binding protein G(I)/G(S)/G(O) subunit gamma-5	GNG5
ENSCAFP00000025390-D8	Q80SZ7	Guanine nucleotide-binding protein G(I)/G(S)/G(O) subunit gamma-5	Gng5
ENSMUSP00000114014	Q80SZ7	Guanine nucleotide-binding protein G(I)/G(S)/G(O) subunit gamma-5	Gng5
ENSBTAP00000003257-D5	P63219	Guanine nucleotide-binding protein G(I)/G(S)/G(O) subunit gamma-5	Gng5
ENSBTAP00000055093	P53545	Homeobox protein goosecoid	GSC
ENSBTAP00000048567-D7	Q27497	Serine/threonine-protein phosphatase PP1-alpha	gsp-1
ENSP00000351298-D23	Q27497	Serine/threonine-protein phosphatase PP1-alpha	gsp-1
ENSBTAP00000013602-D3	P52657	Transcription initiation factor IIA subunit 2	GTF2A2
ENSBTAP00000013602-D5	P52657	Transcription initiation factor IIA subunit 2	GTF2A2
ENSBTAP00000013602-D6	Q90YG6	Transcription initiation factor IIA subunit 2	gtf2a2
ENSMUSP00000040393-D10	Q9IA78	Transcription initiation factor IIA subunit 2	gtf2a2
ENSMUSP00000040393-D7	Q9IA78	Transcription initiation factor IIA subunit 2	gtf2a2
ENSBTAP00000013602-D2	O08950	Transcription initiation factor IIA subunit 2	Gtf2a2
ENSBTAP00000013602-D7	O08950	Transcription initiation factor IIA subunit 2	Gtf2a2
ENSMUSP00000040393-D11	O08950	Transcription initiation factor IIA subunit 2	Gtf2a2
XP_010987574.1-D4	P0C5Y9	Histone H2A-Bbd type 1	H2AFB1
ENSBTAP00000051635-D2	Q9CQ70	Histone H2A-Bbd type 1	H2afb1
ENSCAFP00000013193-D33	O15819	Histone H3.3 type a	H3a
ENSBTAP00000054795	O46598	Hepatitis A virus cellular receptor 1	HAVCR1
ENSBTAP00000054795-D4	O46598	Hepatitis A virus cellular receptor 1	HAVCR1
ENSCAFP00000031372-D5	Q96D42	Hepatitis A virus cellular receptor 1	HAVCR1
ENSBTAP00000054795-D6	Q5QNS5	Hepatitis A virus cellular receptor 1 homolog	Havcr1
ENSBTAP00000046261-D3	O54947	Hepatitis A virus cellular receptor 1 homolog	Havcr1
ENSBTAP00000054795-D2	O54947	Hepatitis A virus cellular receptor 1 homolog	Havcr1
ENSP00000332592-D2	Q00808	Vegetative incompatibility protein HET-E-1	HET-E1
XP_010996709.1-D39	P0CO04	Histone H3	HHT1
ENSCAFP00000020491-D10	Q90850	Hypermethylated in cancer 1 protein (Fragment)	HIC1
ENSBTAP00000048980-D5	Q14526	Hypermethylated in cancer 1 protein	HIC1
ENSMUSP00000091286-D380	Q9R1Y5	Hypermethylated in cancer 1 protein	Hic1
ENSBTAP00000014552-D4	P49773	Histidine triad nucleotide-binding protein 1	HINT1
ENSBTAP00000015208-D9	P49773	Histidine triad nucleotide-binding protein 1	HINT1
XP_010979413.1-D4	P70349	Histidine triad nucleotide-binding protein 1	Hint1
XP_010979413.1	Q5RF69	Histidine triad nucleotide-binding protein 1	HINT1
XP_010979413.1-D3	P62959	Histidine triad nucleotide-binding protein 1	Hint1
ENSMUSP00000020504-D12	P53795	Histidine triad nucleotide-binding protein 1	hint-1
ENSCAFP00000032990-D7	P33778	Histone H2B type 1-B	HIST1H2BB
ENSCAFP00000035216-D16	P33778	Histone H2B type 1-B	HIST1H2BB
ENSCAFP00000016719-D7	P10853	Histone H2B type 1-F/J/L	Hist1h2bf
ENSCAFP00000016719-D8	P10853	Histone H2B type 1-F/J/L	Hist1h2bf
ENSBTAP00000042479	Q64522	Histone H2A type 2-B	Hist2h2ab
ENSBTAP00000023285-D169	P10072	Krueppel-related zinc finger protein 1	HKR1
ENSBTAP00000050398-D329	P10072	Krueppel-related zinc finger protein 1	HKR1
ENSCAFP00000000026-D147	P10072	Krueppel-related zinc finger protein 1	HKR1
ENSCAFP00000003749-D377	P10072	Krueppel-related zinc finger protein 1	HKR1
ENSMUSP00000004225-D529	P10072	Krueppel-related zinc finger protein 1	HKR1
ENSP00000321812-D608	P10072	Krueppel-related zinc finger protein 1	HKR1
XP_010987544.1-D405	P10072	Krueppel-related zinc finger protein 1	HKR1
XP_010988034.1-D552	P10072	Krueppel-related zinc finger protein 1	HKR1
ENSBTAP00000007554-D26	Q11094	Twist-related protein	hlh-8
ENSBTAP00000053239-D7	Q11094	Twist-related protein	hlh-8
ENSBTAP00000008696-D22	P12274	Non-histone chromosomal protein HMG-14B	HMG14
ENSBTAP00000008696-D24	P12274	Non-histone chromosomal protein HMG-14B	HMG14
ENSBTAP00000008696-D27	P12274	Non-histone chromosomal protein HMG-14B	HMG14
ENSBTAP00000008696-D28	P12274	Non-histone chromosomal protein HMG-14B	HMG14
XP_010992084.1-D16	P12274	Non-histone chromosomal protein HMG-14B	HMG14
ENSBTAP00000024094-D36	P07156	High mobility group protein B1 (Fragment)	HMGB1
ENSBTAP00000024094-D8	Q08IE6	High mobility group protein B1	HMGB1
ENSBTAP00000052990-D26	P09429	High mobility group protein B1	HMGB1
XP_010975424.1-D12	P09429	High mobility group protein B1	HMGB1
XP_010993291.1-D9	P09429	High mobility group protein B1	HMGB1
ENSBTAP00000020096-D10	Q4R844	High mobility group protein B1	HMGB1
ENSBTAP00000024094-D2	Q4R844	High mobility group protein B1	HMGB1
ENSCAFP00000009862-D3	Q4R844	High mobility group protein B1	HMGB1
ENSMUSP00000106131-D25	Q4R844	High mobility group protein B1	HMGB1
ENSBTAP00000024094	A9RA84	High mobility group protein B1	HMGB1
ENSBTAP00000024094-D5	A9RA84	High mobility group protein B1	HMGB1
ENSMUSP00000106131-D27	P63159	High mobility group protein B1	Hmgb1
XP_010977902.1-D12	P26583	High mobility group protein B2	HMGB2
ENSBTAP00000020096	P30681	High mobility group protein B2	Hmgb2
ENSCAFP00000011606-D3	P30681	High mobility group protein B2	Hmgb2
ENSP00000404912-D11	P17741	High mobility group protein B2	HMGB2
ENSBTAP00000008696-D19	P02316	Non-histone chromosomal protein HMG-14	HMGN1
ENSBTAP00000008696-D29	P02316	Non-histone chromosomal protein HMG-14	HMGN1
ENSBTAP00000008696-D38	P02316	Non-histone chromosomal protein HMG-14	HMGN1
ENSMUSP00000061012-D18	P02316	Non-histone chromosomal protein HMG-14	HMGN1
ENSBTAP00000008696-D35	P05114	Non-histone chromosomal protein HMG-14	HMGN1
ENSCAFP00000014776-D24	P05114	Non-histone chromosomal protein HMG-14	HMGN1
ENSP00000388818-D15	P18608	Non-histone chromosomal protein HMG-14	Hmgn1
XP_010996302.1-D11	P18608	Non-histone chromosomal protein HMG-14	Hmgn1
XP_010992038.1-D5	Q711A6	Non-histone chromosomal protein HMG-17	HMGN2
XP_010992038.1-D4	Q64FT8	Non-histone chromosomal protein HMG-17	HMGN2
XP_010992038.1-D8	Q64FT8	Non-histone chromosomal protein HMG-17	HMGN2
XP_010992038.1-D9	Q64FT8	Non-histone chromosomal protein HMG-17	HMGN2
ENSBTAP00000048748-D7	P80272	Non-histone chromosomal protein HMG-17	HMGN2
ENSBTAP00000045886-D3	Q3ZBV4	High mobility group nucleosome-binding domain-containing protein 3	HMGN3
ENSBTAP00000045886-D2	Q9DCB1	High mobility group nucleosome-binding domain-containing protein 3	Hmgn3
ENSBTAP00000045886	Q66H40	High mobility group nucleosome-binding domain-containing protein 3	Hmgn3
ENSBTAP00000045886-D4	Q66H40	High mobility group nucleosome-binding domain-containing protein 3	Hmgn3
ENSCAFP00000004159-D8	Q66H40	High mobility group nucleosome-binding domain-containing protein 3	Hmgn3
ENSBTAP00000018597-D66	O57601	Homeobox protein HMX3	HMX3
ENSBTAP00000022514	Q13151	Heterogeneous nuclear ribonucleoprotein A0	HNRNPA0
ENSBTAP00000002033-D19	P09867	Heterogeneous nuclear ribonucleoprotein A1	HNRNPA1
ENSBTAP00000002033-D2	P09867	Heterogeneous nuclear ribonucleoprotein A1	HNRNPA1
ENSBTAP00000002033-D27	P09867	Heterogeneous nuclear ribonucleoprotein A1	HNRNPA1
ENSBTAP00000002033-D4	P09867	Heterogeneous nuclear ribonucleoprotein A1	HNRNPA1
ENSBTAP00000002033-D9	P09867	Heterogeneous nuclear ribonucleoprotein A1	HNRNPA1
ENSBTAP00000022514-D77	P09867	Heterogeneous nuclear ribonucleoprotein A1	HNRNPA1
ENSBTAP00000036013-D53	P09867	Heterogeneous nuclear ribonucleoprotein A1	HNRNPA1
ENSCAFP00000009850-D11	P09867	Heterogeneous nuclear ribonucleoprotein A1	HNRNPA1
XP_010992399.1-D26	Q28521	Heterogeneous nuclear ribonucleoprotein A1	HNRNPA1
ENSBTAP00000002033-D14	P49312	Heterogeneous nuclear ribonucleoprotein A1	Hnrnpa1
ENSBTAP00000002033-D15	P49312	Heterogeneous nuclear ribonucleoprotein A1	Hnrnpa1
ENSBTAP00000002033-D22	P49312	Heterogeneous nuclear ribonucleoprotein A1	Hnrnpa1
ENSP00000341826	P49312	Heterogeneous nuclear ribonucleoprotein A1	Hnrnpa1
ENSBTAP00000002033-D11	A5A6H4	Heterogeneous nuclear ribonucleoprotein A1	HNRNPA1
ENSBTAP00000002033-D7	A5A6H4	Heterogeneous nuclear ribonucleoprotein A1	HNRNPA1
ENSBTAP00000036013-D26	A5A6H4	Heterogeneous nuclear ribonucleoprotein A1	HNRNPA1
ENSBTAP00000036013-D58	A5A6H4	Heterogeneous nuclear ribonucleoprotein A1	HNRNPA1
ENSCAFP00000010120-D14	A5A6H4	Heterogeneous nuclear ribonucleoprotein A1	HNRNPA1
ENSP00000341826-D19	A5A6H4	Heterogeneous nuclear ribonucleoprotein A1	HNRNPA1
ENSP00000341826-D8	A5A6H4	Heterogeneous nuclear ribonucleoprotein A1	HNRNPA1
XP_010992399.1-D98	A5A6H4	Heterogeneous nuclear ribonucleoprotein A1	HNRNPA1
ENSBTAP00000002033-D16	P04256	Heterogeneous nuclear ribonucleoprotein A1	Hnrnpa1
ENSBTAP00000002033-D17	P04256	Heterogeneous nuclear ribonucleoprotein A1	Hnrnpa1
ENSBTAP00000028757-D20	P04256	Heterogeneous nuclear ribonucleoprotein A1	Hnrnpa1
ENSBTAP00000036013-D39	P04256	Heterogeneous nuclear ribonucleoprotein A1	Hnrnpa1
ENSBTAP00000036013-D46	P04256	Heterogeneous nuclear ribonucleoprotein A1	Hnrnpa1
ENSCAFP00000022576-D92	P04256	Heterogeneous nuclear ribonucleoprotein A1	Hnrnpa1
ENSP00000341826-D3	P04256	Heterogeneous nuclear ribonucleoprotein A1	Hnrnpa1
ENSBTAP00000048511-D4	O01367	Protein held out wings	how
ENSCAFP00000019812-D22	P06798	Homeobox protein Hox-A4	Hoxa4
ENSBTAP00000016196-D3	Q6B3N0	Homeobox protein Hox-A5	HOXA5
ENSBTAP00000055448	P00492	Hypoxanthine-guanine phosphoribosyltransferase	HPRT1
XP_010987815.1-D5	P00492	Hypoxanthine-guanine phosphoribosyltransferase	HPRT1
XP_010987815.1-D6	Q6LDD9	Hypoxanthine-guanine phosphoribosyltransferase	HPRT1
ENSP00000298556-D2	A5A6I1	Hypoxanthine-guanine phosphoribosyltransferase	HPRT1
XP_010987815.1	A5A6I1	Hypoxanthine-guanine phosphoribosyltransferase	HPRT1
ENSMUSP00000026723-D8	Q45FY6	Hypoxanthine-guanine phosphoribosyltransferase	HPRT1
XP_010987815.1-D4	Q45FY6	Hypoxanthine-guanine phosphoribosyltransferase	HPRT1
XP_010995401.1	Q02953	Heat shock factor protein	hsf1
ENSMUSP00000049715-D4	P38533	Heat shock factor protein 2	Hsf2
ENSBTAP00000055692-D3	Q1HGE8	Heat shock factor protein 4	HSF4
ENSMUSP00000049715-D3	Q9R0L1	Heat shock factor protein 4	Hsf4
ENSBTAP00000052808-D6	Q4G112	Heat shock factor protein 5	HSF5
ENSCAFP00000030361	Q9UBD0	Heat shock transcription factor, X-linked	HSFX1
ENSCAFP00000030361-D2	Q9UBD0	Heat shock transcription factor, X-linked	HSFX1
ENSCAFP00000030361-D3	Q9UBD0	Heat shock transcription factor, X-linked	HSFX1
ENSMUSP00000049715-D12	Q9UBD0	Heat shock transcription factor, X-linked	HSFX1
ENSBTAP00000016712-D20	P61603	10 kDa heat shock protein, mitochondrial	HSPE1
ENSBTAP00000016712-D6	P61604	10 kDa heat shock protein, mitochondrial	HSPE1
ENSBTAP00000016712-D8	P61604	10 kDa heat shock protein, mitochondrial	HSPE1
ENSBTAP00000016712-D9	P61604	10 kDa heat shock protein, mitochondrial	HSPE1
XP_010981586.1-D16	P61604	10 kDa heat shock protein, mitochondrial	HSPE1
ENSBTAP00000016712-D12	Q64433	10 kDa heat shock protein, mitochondrial	Hspe1
ENSBTAP00000016712-D2	Q64433	10 kDa heat shock protein, mitochondrial	Hspe1
ENSBTAP00000016712-D21	Q64433	10 kDa heat shock protein, mitochondrial	Hspe1
ENSCAFP00000016017-D3	Q64433	10 kDa heat shock protein, mitochondrial	Hspe1
ENSBTAP00000016712	Q9W6X3	10 kDa heat shock protein, mitochondrial	hspe1
ENSBTAP00000016712-D10	Q9W6X3	10 kDa heat shock protein, mitochondrial	hspe1
ENSBTAP00000016712-D11	Q9W6X3	10 kDa heat shock protein, mitochondrial	hspe1
ENSBTAP00000016712-D19	Q9W6X3	10 kDa heat shock protein, mitochondrial	hspe1
ENSBTAP00000016712-D4	Q9W6X3	10 kDa heat shock protein, mitochondrial	hspe1
ENSBTAP00000016712-D14	P26772	10 kDa heat shock protein, mitochondrial	Hspe1
ENSBTAP00000016712-D7	P26772	10 kDa heat shock protein, mitochondrial	Hspe1
ENSMUSP00000074724-D13	P26772	10 kDa heat shock protein, mitochondrial	Hspe1
ENSBTAP00000010601-D6	Q9N297	5-hydroxytryptamine receptor 1A	HTR1A
ENSCAFP00000014669-D13	P28222	5-hydroxytryptamine receptor 1B	HTR1B
ENSCAFP00000014669-D12	P49145	5-hydroxytryptamine receptor 1D	HTR1D
ENSBTAP00000010601-D7	P30939	5-hydroxytryptamine receptor 1F	HTR1F
ENSBTAP00000010601-D29	Q5R4Q6	5-hydroxytryptamine receptor 2A	HTR2A
XP_010994414.1-D4	P34968	5-hydroxytryptamine receptor 2C	Htr2c
XP_010986445.1-D38	P05015	Interferon alpha-16	IFNA16
XP_010997553.1-D50	P01569	Interferon alpha-5	IFNA5
ENSCAFP00000002489-D39	P01578	Interferon beta-1	IFNB1
ENSP00000369581-D7	P01578	Interferon beta-1	IFNB1
XP_010983809.1-D30	P01578	Interferon beta-1	IFNB1
ENSMUSP00000059199-D44	Q9N2J0	Interferon beta	IFNB1
ENSMUSP00000100774-D43	P05012	Interferon beta	IFNB1
ENSBTAP00000056533-D39	P01574	Interferon beta	IFNB1
ENSBTAP00000056533-D40	P01574	Interferon beta	IFNB1
ENSMUSP00000059199-D41	P01574	Interferon beta	IFNB1
ENSBTAP00000056533-D51	O46633	Interferon tau	IFNT
ENSBTAP00000056606-D10	O46633	Interferon tau	IFNT
ENSBTAP00000056606-D14	O46633	Interferon tau	IFNT
ENSBTAP00000056606-D15	O46633	Interferon tau	IFNT
ENSBTAP00000056606-D16	O46633	Interferon tau	IFNT
ENSBTAP00000056606-D17	O46633	Interferon tau	IFNT
ENSBTAP00000056606-D9	O46633	Interferon tau	IFNT
ENSMUSP00000099870-D31	O46633	Interferon tau	IFNT
XP_010986481.1-D17	O46633	Interferon tau	IFNT
XP_010986481.1-D9	O46633	Interferon tau	IFNT
XP_010997552.1-D3	O46633	Interferon tau	IFNT
XP_010997552.1-D4	O46633	Interferon tau	IFNT
XP_010997552.1-D7	O46633	Interferon tau	IFNT
ENSBTAP00000056606	Q95187	Interferon tau	IFNT
ENSBTAP00000056606-D12	Q95187	Interferon tau	IFNT
ENSBTAP00000056606-D2	Q95187	Interferon tau	IFNT
ENSBTAP00000056606-D3	Q95187	Interferon tau	IFNT
ENSBTAP00000056606-D5	Q95187	Interferon tau	IFNT
ENSP00000369574-D27	Q95187	Interferon tau	IFNT
XP_010997552.1-D5	Q95187	Interferon tau	IFNT
ENSBTAP00000014089-D32	P24062	Insulin-like growth factor 1 receptor	Igf1r
ENSBTAP00000014089-D44	O73798	Insulin-like growth factor 1 receptor	igf1r
ENSCAFP00000013575-D17	Q95028	L-lactate dehydrogenase	ImpL3
ENSMUSP00000106193-D2	Q1XDQ6	Translation initiation factor IF-3, chloroplastic	infC
ENSCAFP00000016673-D8	Q9H1K1	Iron-sulfur cluster assembly enzyme ISCU, mitochondrial	ISCU
XP_010997430.1-D5	Q9H1K1	Iron-sulfur cluster assembly enzyme ISCU, mitochondrial	ISCU
ENSBTAP00000015648	Q9D7P6	Iron-sulfur cluster assembly enzyme ISCU, mitochondrial	Iscu
ENSBTAP00000015648-D3	Q9D7P6	Iron-sulfur cluster assembly enzyme ISCU, mitochondrial	Iscu
ENSBTAP00000015648-D7	Q9D7P6	Iron-sulfur cluster assembly enzyme ISCU, mitochondrial	Iscu
ENSBTAP00000011477	Q60603	Potassium voltage-gated channel subfamily H member 1	Kcnh1
ENSBTAP00000053440-D3	Q9WU01	KH domain-containing, RNA-binding, signal transduction-associated protein 2	Khdrbs2
ENSMUSP00000127691-D25	Q99706	Killer cell immunoglobulin-like receptor 2DL4	KIR2DL4
ENSCAFP00000003842-D6	P43629	Killer cell immunoglobulin-like receptor 3DL1	KIR3DL1
ENSBTAP00000056304-D2	O35738	Krueppel-like factor 12	Klf12
ENSMUSP00000052316-D3	O35738	Krueppel-like factor 12	Klf12
XP_010998637.1	Q9Y2Y9	Krueppel-like factor 13	KLF13
ENSBTAP00000021593-D1193	Q5JT82	Krueppel-like factor 17	KLF17
ENSBTAP00000021593-D1316	Q5JT82	Krueppel-like factor 17	KLF17
XP_010993360.1-D1629	Q5JT82	Krueppel-like factor 17	KLF17
ENSBTAP00000021593-D1040	C7EMF5	Krueppel-like factor 17	KLF17
ENSBTAP00000014627-D4	P60331	Keratin-associated protein 10-1	KRTAP10-1
ENSBTAP00000014627-D5	P60331	Keratin-associated protein 10-1	KRTAP10-1
ENSBTAP00000014627-D9	P60331	Keratin-associated protein 10-1	KRTAP10-1
ENSMUSP00000093145-D12	P60331	Keratin-associated protein 10-1	KRTAP10-1
ENSBTAP00000014627	P60412	Keratin-associated protein 10-11	KRTAP10-11
ENSBTAP00000014627-D10	P60412	Keratin-associated protein 10-11	KRTAP10-11
ENSBTAP00000014627-D11	P60412	Keratin-associated protein 10-11	KRTAP10-11
ENSBTAP00000014627-D2	P60412	Keratin-associated protein 10-11	KRTAP10-11
ENSBTAP00000041210-D7	P60412	Keratin-associated protein 10-11	KRTAP10-11
ENSBTAP00000014627-D3	P60413	Keratin-associated protein 10-12	KRTAP10-12
ENSBTAP00000014627-D6	P60413	Keratin-associated protein 10-12	KRTAP10-12
ENSBTAP00000041210-D10	P60413	Keratin-associated protein 10-12	KRTAP10-12
ENSBTAP00000056216-D3	P59990	Keratin-associated protein 12-1	KRTAP12-1
ENSMUSP00000090024-D4	P59990	Keratin-associated protein 12-1	KRTAP12-1
ENSP00000354001-D7	Q9Z287	Keratin-associated protein 12-1	Krtap12-1
XP_010973786.1-D6	A8MUX0	Keratin-associated protein 16-1	KRTAP16-1
ENSBTAP00000041210-D18	Q9BYQ6	Keratin-associated protein 4-11	KRTAP4-11
ENSBTAP00000056526-D12	Q9BYQ6	Keratin-associated protein 4-11	KRTAP4-11
ENSBTAP00000056526-D2	Q9BYQ6	Keratin-associated protein 4-11	KRTAP4-11
ENSBTAP00000056526-D5	Q9BYQ6	Keratin-associated protein 4-11	KRTAP4-11
ENSBTAP00000056526-D6	Q9BYQ6	Keratin-associated protein 4-11	KRTAP4-11
ENSBTAP00000056526-D7	Q9BYQ6	Keratin-associated protein 4-11	KRTAP4-11
ENSCAFP00000031643-D10	Q9BYQ6	Keratin-associated protein 4-11	KRTAP4-11
ENSCAFP00000031643-D8	Q9BYQ6	Keratin-associated protein 4-11	KRTAP4-11
ENSBTAP00000002201	A8MXZ3	Keratin-associated protein 9-1	KRTAP9-1
ENSBTAP00000002201-D2	A8MXZ3	Keratin-associated protein 9-1	KRTAP9-1
ENSBTAP00000040743-D6	A8MXZ3	Keratin-associated protein 9-1	KRTAP9-1
ENSBTAP00000040743-D7	A8MXZ3	Keratin-associated protein 9-1	KRTAP9-1
XP_010973755.1-D7	A8MXZ3	Keratin-associated protein 9-1	KRTAP9-1
ENSBTAP00000040743-D4	Q9BYQ4	Keratin-associated protein 9-2	KRTAP9-2
XP_010984320.1	Q9BYQ3	Keratin-associated protein 9-3	KRTAP9-3
ENSBTAP00000019928-D10	Q3SZ68	Ragulator complex protein LAMTOR5	LAMTOR5
ENSCAFP00000029287-D8	Q3SZ68	Ragulator complex protein LAMTOR5	LAMTOR5
ENSCAFP00000029287-D9	Q3SZ68	Ragulator complex protein LAMTOR5	LAMTOR5
ENSP00000256644-D4	O43504	Ragulator complex protein LAMTOR5	LAMTOR5
ENSBTAP00000019928-D11	Q66X52	Ragulator complex protein LAMTOR5	LAMTOR5
ENSP00000256644-D2	Q66X52	Ragulator complex protein LAMTOR5	LAMTOR5
XP_010974235.1-D7	Q66X52	Ragulator complex protein LAMTOR5	LAMTOR5
ENSBTAP00000026118-D4	Q4R5B6	L-lactate dehydrogenase B chain	LDHB
ENSBTAP00000026118-D5	Q4R5B6	L-lactate dehydrogenase B chain	LDHB
ENSBTAP00000026118-D6	Q4R5B6	L-lactate dehydrogenase B chain	LDHB
ENSBTAP00000026118-D3	A5A6N7	L-lactate dehydrogenase B chain	LDHB
ENSBTAP00000026118	P00336	L-lactate dehydrogenase B chain	LDHB
ENSCAFP00000003842-D4	O75019	Leukocyte immunoglobulin-like receptor subfamily A member 1	LILRA1
ENSCAFP00000003842-D9	P59901	Leukocyte immunoglobulin-like receptor subfamily A member 4	LILRA4
XP_010994423.1-D8	Q9HBG7	T-lymphocyte surface antigen Ly-9	LY9
XP_010994421.1-D7	Q01965	T-lymphocyte surface antigen Ly-9	Ly9
ENSBTAP00000013818-D15	O08678	Serine/threonine-protein kinase MARK1	Mark1
ENSCAFP00000025863-D10	O08678	Serine/threonine-protein kinase MARK1	Mark1
ENSMUSP00000063166-D12	O08678	Serine/threonine-protein kinase MARK1	Mark1
ENSMUSP00000094997-D4	Q7KZI7	Serine/threonine-protein kinase MARK2	MARK2
ENSMUSP00000129460-D71	Q7KZI7	Serine/threonine-protein kinase MARK2	MARK2
ENSP00000435412-D18	Q7KZI7	Serine/threonine-protein kinase MARK2	MARK2
ENSBTAP00000017848-D10	O08679	Serine/threonine-protein kinase MARK2	Mark2
ENSMUSP00000133213-D24	O08679	Serine/threonine-protein kinase MARK2	Mark2
ENSP00000346148-D33	O08679	Serine/threonine-protein kinase MARK2	Mark2
XP_010973370.1	Q60592	Microtubule-associated serine/threonine-protein kinase 2	Mast2
ENSBTAP00000047882	Q8NI22	Multiple coagulation factor deficiency protein 2	MCFD2
ENSBTAP00000047882-D2	Q5R8Z6	Multiple coagulation factor deficiency protein 2 homolog	MCFD2
ENSBTAP00000028900-D2	F1QGZ6	Maternal embryonic leucine zipper kinase	melk
ENSCAFP00000001973-D43	Q2QLE0	Hepatocyte growth factor receptor	MET
ENSP00000357829-D4	Q5JPI9	Protein-lysine N-methyltransferase METTL10	METTL10
ENSBTAP00000044319-D22	Q9UBU8	Mortality factor 4-like protein 1	MORF4L1
XP_010982185.1-D13	Q9UBU8	Mortality factor 4-like protein 1	MORF4L1
XP_010982185.1-D21	P60762	Mortality factor 4-like protein 1	Morf4l1
XP_010982185.1-D22	P60762	Mortality factor 4-like protein 1	Morf4l1
ENSBTAP00000001731-D21	Q5NVP9	Mortality factor 4-like protein 1	MORF4L1
ENSBTAP00000056337	Q5NVP9	Mortality factor 4-like protein 1	MORF4L1
ENSP00000331310-D2	Q5NVP9	Mortality factor 4-like protein 1	MORF4L1
XP_010982185.1-D29	Q5NVP9	Mortality factor 4-like protein 1	MORF4L1
ENSBTAP00000044319-D12	Q6AYU1	Mortality factor 4-like protein 1	Morf4l1
ENSCAFP00000020825-D19	Q6AYU1	Mortality factor 4-like protein 1	Morf4l1
ENSMUSP00000082346-D13	Q6AYU1	Mortality factor 4-like protein 1	Morf4l1
XP_010982185.1-D4	Q6AYU1	Mortality factor 4-like protein 1	Morf4l1
ENSBTAP00000038273-D3	P56379	6.8 kDa mitochondrial proteolipid	Mp68
XP_010998119.1-D2	P56379	6.8 kDa mitochondrial proteolipid	Mp68
ENSBTAP00000038273-D4	D3Z9R8	6.8 kDa mitochondrial proteolipid	Mp68
ENSP00000452186-D6	D3Z9R8	6.8 kDa mitochondrial proteolipid	Mp68
XP_010998119.1-D6	D3Z9R8	6.8 kDa mitochondrial proteolipid	Mp68
ENSBTAP00000001557-D4	Q0VC21	39S ribosomal protein L15, mitochondrial	MRPL15
ENSBTAP00000001557-D2	Q5ZKT8	39S ribosomal protein L15, mitochondrial	MRPL15
ENSBTAP00000001557-D5	Q9P015	39S ribosomal protein L15, mitochondrial	MRPL15
ENSBTAP00000001557	Q9CPR5	39S ribosomal protein L15, mitochondrial	Mrpl15
ENSBTAP00000001557-D3	Q6AZN4	39S ribosomal protein L15, mitochondrial	mrpl15
ENSBTAP00000053793	Q9C8M2	H Peptide methionine sulfoxide reductase B1, chloroplastic	MSRB1
ENSBTAP00000053793-D2	Q9C8M2	H Peptide methionine sulfoxide reductase B1, chloroplastic	MSRB1
ENSBTAP00000014447-D2	Q2VL84	Homeobox protein MSX-1	MSX1
ENSCAFP00000023077-D3	Q2VL80	Homeobox protein MSX-1 (Fragment)	MSX1
ENSBTAP00000014447	Q2VL82	Homeobox protein MSX-1 (Fragment)	MSX1
ENSBTAP00000027352-D4	Q9H2K0	Translation initiation factor IF-3, mitochondrial	MTIF3
ENSBTAP00000027352-D5	Q9H2K0	Translation initiation factor IF-3, mitochondrial	MTIF3
ENSMUSP00000106193-D3	Q9H2K0	Translation initiation factor IF-3, mitochondrial	MTIF3
ENSBTAP00000027352	Q9CZD5	Translation initiation factor IF-3, mitochondrial	Mtif3
ENSCAFP00000004914-D16	Q3L6W1	NADH-ubiquinone oxidoreductase chain 4L	MT-ND4L
XP_010986395.1-D10	Q91Z83	Myosin-7	Myh7
XP_010981956.1-D42	P28698	Myeloid zinc finger 1	MZF1
ENSBTAP00000031032-D5	Q0IIJ0	N-alpha-acetyltransferase 50	NAA50
ENSBTAP00000031032	Q6PGB6	N-alpha-acetyltransferase 50	Naa50
ENSP00000240922-D3	Q6PGB6	N-alpha-acetyltransferase 50	Naa50
ENSBTAP00000031032-D4	Q5RF28	N-alpha-acetyltransferase 50	NAA50
ENSBTAP00000031032-D2	Q6GP53	N-alpha-acetyltransferase 50	naa50
ENSBTAP00000031032-D6	Q6GP53	N-alpha-acetyltransferase 50	naa50
ENSBTAP00000010193	Q02371	NADH dehydrogenase [ubiquinone] 1 alpha subcomplex subunit 3	NDUFA3
ENSBTAP00000010698	Q02371	NADH dehydrogenase [ubiquinone] 1 alpha subcomplex subunit 3	NDUFA3
ENSBTAP00000010193-D3	Q0MQ95	NADH dehydrogenase [ubiquinone] 1 alpha subcomplex subunit 3	NDUFA3
ENSMUSP00000104284-D5	O95167	NADH dehydrogenase [ubiquinone] 1 alpha subcomplex subunit 3	NDUFA3
XP_010997612.1-D6	O95167	NADH dehydrogenase [ubiquinone] 1 alpha subcomplex subunit 3	NDUFA3
ENSBTAP00000010193-D2	Q0MQ94	NADH dehydrogenase [ubiquinone] 1 alpha subcomplex subunit 3	NDUFA3
XP_010997612.1-D4	Q0MQ94	NADH dehydrogenase [ubiquinone] 1 alpha subcomplex subunit 3	NDUFA3
ENSBTAP00000012287	Q16718	NADH dehydrogenase [ubiquinone] 1 alpha subcomplex subunit 5	NDUFA5
ENSBTAP00000012287-D2	Q4R5J1	NADH dehydrogenase [ubiquinone] 1 alpha subcomplex subunit 5	NDUFA5
ENSBTAP00000012287-D3	Q4R5J1	NADH dehydrogenase [ubiquinone] 1 alpha subcomplex subunit 5	NDUFA5
ENSBTAP00000012287-D5	Q9CPP6	NADH dehydrogenase [ubiquinone] 1 alpha subcomplex subunit 5	Ndufa5
ENSCAFP00000034691-D6	P0CC00	NADH dehydrogenase [ubiquinone] 1 alpha subcomplex subunit 5	NDUFA5
ENSBTAP00000020160-D5	Q02378	NADH dehydrogenase [ubiquinone] 1 beta subcomplex subunit 1	NDUFB1
XP_010986732.1-D3	O75438	NADH dehydrogenase [ubiquinone] 1 beta subcomplex subunit 1	NDUFB1
ENSCAFP00000016034-D3	Q0MQC6	NADH dehydrogenase [ubiquinone] 1 beta subcomplex subunit 1	NDUFB1
ENSBTAP00000020160-D4	P0CB74	NADH dehydrogenase [ubiquinone] 1 beta subcomplex subunit 1	NDUFB1
XP_010986732.1-D5	P0CB74	NADH dehydrogenase [ubiquinone] 1 beta subcomplex subunit 1	NDUFB1
ENSBTAP00000016957-D2	Q02365	NADH dehydrogenase [ubiquinone] 1 beta subcomplex subunit 3	NDUFB3
ENSBTAP00000016957-D5	Q02365	NADH dehydrogenase [ubiquinone] 1 beta subcomplex subunit 3	NDUFB3
ENSBTAP00000016957-D4	O43676	NADH dehydrogenase [ubiquinone] 1 beta subcomplex subunit 3	NDUFB3
ENSBTAP00000016957	Q0MQD2	NADH dehydrogenase [ubiquinone] 1 beta subcomplex subunit 3	NDUFB3
ENSBTAP00000007964-D2	Q9LSS7	H NEDD8-specific protease 1	NEDP1
ENSBTAP00000007964-D3	Q9LSS7	H NEDD8-specific protease 1	NEDP1
ENSBTAP00000007964-D5	Q9LSS7	H NEDD8-specific protease 1	NEDP1
ENSBTAP00000050768-D7	Q9LSS7	H NEDD8-specific protease 1	NEDP1
ENSMUSP00000129441	Q9LSS7	H NEDD8-specific protease 1	NEDP1
ENSMUSP00000001706-D30	P42583	Homeobox protein Nkx-2.5	nkx-2.5
XP_010972813.1-D14	Q8TAU0	Homeobox protein Nkx-2.3	NKX2-3
XP_010972813.1-D13	P97334	Homeobox protein Nkx-2.3	Nkx2-3
XP_010972813.1-D15	P97334	Homeobox protein Nkx-2.3	Nkx2-3
ENSCAFP00000016559-D2	Q99K10	Neuroligin-1	Nlgn1
ENSCAFP00000016559-D4	Q99K10	Neuroligin-1	Nlgn1
ENSCAFP00000016559	Q62765	Neuroligin-1	Nlgn1
ENSCAFP00000016559-D3	Q62765	Neuroligin-1	Nlgn1
ENSCAFP00000016559-D6	Q62765	Neuroligin-1	Nlgn1
ENSCAFP00000011584-D5	Q6DRH5	H/ACA ribonucleoprotein complex subunit 3	nop10
ENSCAFP00000023739-D5	G3I6Z6	Neurogenic locus notch homolog protein 1	NOTCH1
XP_010998718.1-D35	P21783	Neurogenic locus notch homolog protein 1	notch1
ENSBTAP00000003930-D11	P32194	Protegrin-1	NPG1
ENSBTAP00000020363-D14	Q3T160	Nucleophosmin	NPM1
ENSBTAP00000020363-D3	Q3T160	Nucleophosmin	NPM1
ENSBTAP00000020363-D11	P16039	Nucleophosmin	NPM1
ENSBTAP00000020363-D13	P06748	Nucleophosmin	NPM1
ENSBTAP00000020363-D2	P06748	Nucleophosmin	NPM1
ENSBTAP00000020363-D9	P06748	Nucleophosmin	NPM1
XP_010978731.1-D24	P06748	Nucleophosmin	NPM1
ENSBTAP00000020363	Q61937	Nucleophosmin	Npm1
ENSBTAP00000020363-D17	Q61937	Nucleophosmin	Npm1
XP_010978731.1-D12	P13084	Nucleophosmin	Npm1
ENSBTAP00000030490	Q9FLM8	H DNA-directed RNA polymerases II, IV and V subunit 12	NRPB12
ENSBTAP00000030490-D4	Q9FLM8	H DNA-directed RNA polymerases II, IV and V subunit 12	NRPB12
ENSBTAP00000013805-D3	O60285	NUAK family SNF1-like kinase 1	NUAK1
XP_010996364.1	Q8NFP7	Diphosphoinositol polyphosphate phosphohydrolase 3-alpha	NUDT10
XP_010996364.1-D3	Q8NFP7	Diphosphoinositol polyphosphate phosphohydrolase 3-alpha	NUDT10
XP_010996364.1-D4	Q8NFP7	Diphosphoinositol polyphosphate phosphohydrolase 3-alpha	NUDT10
XP_010996364.1-D2	P0C027	Diphosphoinositol polyphosphate phosphohydrolase 3-alpha	Nudt10
XP_010996364.1-D10	P0C028	Diphosphoinositol polyphosphate phosphohydrolase 3-beta	Nudt11
ENSMUSP00000025050-D8	Q566C7	Diphosphoinositol polyphosphate phosphohydrolase 1	Nudt3
ENSBTAP00000008410	Q32KP9	Nuclear transport factor 2	NUTF2
ENSBTAP00000008410-D5	P61970	Nuclear transport factor 2	NUTF2
ENSBTAP00000008410-D6	P61970	Nuclear transport factor 2	NUTF2
ENSBTAP00000008410-D2	P61971	Nuclear transport factor 2	Nutf2
ENSBTAP00000008410-D3	Q5R8G4	Nuclear transport factor 2	NUTF2
ENSBTAP00000008410-D4	Q5R8G4	Nuclear transport factor 2	NUTF2
XP_010998075.1-D235	Q60890	Olfactory receptor 11	Olfr11
ENSCAFP00000009133-D1637	Q60878	Olfactory receptor 140	Olfr140
ENSCAFP00000012006-D1719	Q60878	Olfactory receptor 140	Olfr140
ENSCAFP00000033744-D1305	Q60878	Olfactory receptor 140	Olfr140
ENSMUSP00000097367-D1491	Q60878	Olfactory receptor 140	Olfr140
ENSP00000319197-D252	Q60878	Olfactory receptor 140	Olfr140
ENSP00000369742-D880	Q60878	Olfactory receptor 140	Olfr140
XP_010998075.1-D403	Q60878	Olfactory receptor 140	Olfr140
ENSCAFP00000034842-D1766	Q60881	Olfactory receptor 142	Olfr142
XP_010998075.1-D231	Q9GZK3	Olfactory receptor 2B2	OR2B2
XP_010998075.1-D265	Q8N628	Olfactory receptor 2C3	OR2C3
ENSMUSP00000088203-D457	Q8NGL6	Olfactory receptor 4A15	OR4A15
ENSMUSP00000128501-D925	Q8NGL6	Olfactory receptor 4A15	OR4A15
XP_010998075.1-D405	Q8NGL6	Olfactory receptor 4A15	OR4A15
ENSCAFP00000032096-D229	Q6IEV9	Olfactory receptor 4C11	OR4C11
ENSCAFP00000035190-D1206	Q6IEV9	Olfactory receptor 4C11	OR4C11
XP_010998075.1-D628	Q96R67	Olfactory receptor 4C12	OR4C12
XP_010998075.1-D495	Q8NGB8	Olfactory receptor 4F15	OR4F15
ENSMUSP00000076169-D1294	Q8NGA8	Olfactory receptor 4F17	OR4F17
ENSMUSP00000076449-D191	Q8NGA8	Olfactory receptor 4F17	OR4F17
ENSCAFP00000031254-D854	Q96R69	Olfactory receptor 4F4	OR4F4
ENSMUSP00000064142-D398	Q8NGD4	Olfactory receptor 4K1	OR4K1
ENSMUSP00000064142-D869	Q8NGD4	Olfactory receptor 4K1	OR4K1
ENSMUSP00000076973-D321	Q8NGD4	Olfactory receptor 4K1	OR4K1
ENSMUSP00000107179-D1634	Q8NGD5	Olfactory receptor 4K14	OR4K14
ENSMUSP00000064142-D381	Q8NH41	Olfactory receptor 4K15	OR4K15
ENSMUSP00000064142-D500	Q8NH41	Olfactory receptor 4K15	OR4K15
ENSBTAP00000008284-D76	Q9NZP0	Olfactory receptor 6C3	OR6C3
ENSBTAP00000047191-D1818	Q9NZP0	Olfactory receptor 6C3	OR6C3
ENSCAFP00000031567-D1659	Q9NZP0	Olfactory receptor 6C3	OR6C3
ENSCAFP00000035487-D1263	Q9NZP0	Olfactory receptor 6C3	OR6C3
ENSMUSP00000052190-D1533	Q9NZP0	Olfactory receptor 6C3	OR6C3
XP_010996443.1-D7	P48489	Serine/threonine-protein phosphatase PP1	Os03g0268000
ENSMUSP00000100595-D9	P25500	Poly(A) polymerase alpha	PAPOLA
ENSCAFP00000030513-D2	O60260	E3 ubiquitin-protein ligase parkin	PARK2
ENSCAFP00000019602-D3	Q6IR52	Pre-B-cell leukemia transcription factor 2	pbx2
ENSCAFP00000024067-D58	A7MB46	Protocadherin-18	PCDH18
ENSBTAP00000024190	Q9HCL0	Protocadherin-18	PCDH18
ENSBTAP00000024190-D3	Q9HCL0	Protocadherin-18	PCDH18
ENSCAFP00000014099-D3	Q32PF3	PEST proteolytic signal-containing nuclear protein	PCNP
ENSBTAP00000017901-D2	Q6P8I4	PEST proteolytic signal-containing nuclear protein	Pcnp
ENSBTAP00000017901-D4	Q7TP40	PEST proteolytic signal-containing nuclear protein	Pcnp
ENSCAFP00000014099-D6	Q7TP40	PEST proteolytic signal-containing nuclear protein	Pcnp
ENSBTAP00000024807-D3	Q9QY39	PDZ domain-containing protein 4	Pdzd4
ENSP00000384197-D4	Q69ZS0	E3 ubiquitin-protein ligase PDZRN3	Pdzrn3
XP_010974884.1-D6	Q6ZMN7	PDZ domain-containing RING finger protein 4	PDZRN4
ENSBTAP00000022382-D2	A8Y197	Probable prefoldin subunit 6	pfd-6
ENSBTAP00000022382-D5	A8Y197	Probable prefoldin subunit 6	pfd-6
ENSP00000447540-D3	A8Y197	Probable prefoldin subunit 6	pfd-6
ENSMUSP00000044603-D5	Q95LJ0	Serine/threonine-protein kinase pim-1	PIM1
ENSBTAP00000006032-D6	P26794	Serine/threonine-protein kinase pim-1	Pim1
ENSBTAP00000056068	Q91822	Serine/threonine-protein kinase pim-3	pim3
ENSBTAP00000054808-D3	A6QPY8	Peptidyl-prolyl cis-trans isomerase NIMA-interacting 4	PIN4
ENSBTAP00000054808-D5	Q9Y237	Peptidyl-prolyl cis-trans isomerase NIMA-interacting 4	PIN4
ENSBTAP00000054808-D2	Q9CWW6	Peptidyl-prolyl cis-trans isomerase NIMA-interacting 4	Pin4
ENSBTAP00000054808	Q6P4K8	Peptidyl-prolyl cis-trans isomerase NIMA-interacting 4	pin4
XP_010989589.1-D4	Q6P4K8	Peptidyl-prolyl cis-trans isomerase NIMA-interacting 4	pin4
ENSBTAP00000055958	P60987	Prolactin-inducible protein homolog	PIP
ENSBTAP00000008743	A0A890	Prolactin-inducible protein homolog	PIP
ENSBTAP00000041715	P60988	Prolactin-inducible protein homolog	PIP
ENSBTAP00000041501	Q6QN04	DNA-directed RNA polymerases I, II, and III subunit RPABC5	POLR2L
ENSBTAP00000041501-D4	Q6QN04	DNA-directed RNA polymerases I, II, and III subunit RPABC5	POLR2L
ENSBTAP00000041501-D3	P62876	DNA-directed RNA polymerases I, II, and III subunit RPABC5	Polr2l
ENSBTAP00000022180-D7	Q6DTV9	Peptidyl-prolyl cis-trans isomerase A	PPIA
ENSCAFP00000025107-D50	Q6DTV9	Peptidyl-prolyl cis-trans isomerase A	PPIA
ENSMUSP00000030404-D14	Q6DTV9	Peptidyl-prolyl cis-trans isomerase A	PPIA
ENSP00000392257-D17	Q6DTV9	Peptidyl-prolyl cis-trans isomerase A	PPIA
ENSBTAP00000022180-D16	P62935	Peptidyl-prolyl cis-trans isomerase A	PPIA
ENSCAFP00000022029-D14	P62935	Peptidyl-prolyl cis-trans isomerase A	PPIA
ENSCAFP00000025107-D6	P62935	Peptidyl-prolyl cis-trans isomerase A	PPIA
XP_010982409.1-D55	P62935	Peptidyl-prolyl cis-trans isomerase A	PPIA
ENSP00000392257-D22	Q8HXS3	Peptidyl-prolyl cis-trans isomerase A	PPIA
ENSCAFP00000004658-D10	P62941	Peptidyl-prolyl cis-trans isomerase A	PPIA
ENSCAFP00000012766-D11	P62941	Peptidyl-prolyl cis-trans isomerase A	PPIA
ENSCAFP00000022029-D45	P62941	Peptidyl-prolyl cis-trans isomerase A	PPIA
ENSBTAP00000022180-D33	P62936	Peptidyl-prolyl cis-trans isomerase A	PPIA
ENSBTAP00000022180-D9	P62936	Peptidyl-prolyl cis-trans isomerase A	PPIA
ENSCAFP00000004658-D50	P62936	Peptidyl-prolyl cis-trans isomerase A	PPIA
ENSCAFP00000012766-D13	P62936	Peptidyl-prolyl cis-trans isomerase A	PPIA
ENSCAFP00000025107-D31	P62936	Peptidyl-prolyl cis-trans isomerase A	PPIA
ENSP00000392257-D16	P62936	Peptidyl-prolyl cis-trans isomerase A	PPIA
XP_010995234.1-D27	P62936	Peptidyl-prolyl cis-trans isomerase A	PPIA
ENSCAFP00000033295-D53	Q5R8S7	Peptidyl-prolyl cis-trans isomerase A	PPIA
ENSMUSP00000034947-D44	Q0ZQK3	Peptidyl-prolyl cis-trans isomerase A	PPIA
ENSP00000443989-D33	Q0ZQK3	Peptidyl-prolyl cis-trans isomerase A	PPIA
ENSCAFP00000032808-D13	Q0ZQK6	Peptidyl-prolyl cis-trans isomerase A	PPIA
ENSP00000419425-D21	Q0ZQK6	Peptidyl-prolyl cis-trans isomerase A	PPIA
XP_010977724.1-D22	Q0ZQK6	Peptidyl-prolyl cis-trans isomerase A	PPIA
ENSBTAP00000048567-D2	P61287	Serine/threonine-protein phosphatase PP1-gamma catalytic subunit	PPP1CC
ENSBTAP00000027023-D4	Q32PI5	Serine/threonine-protein phosphatase 2A 65 kDa regulatory subunit A alpha isoform	PPP2R1A
ENSMUSP00000007708	Q32PI5	Serine/threonine-protein phosphatase 2A 65 kDa regulatory subunit A alpha isoform	PPP2R1A
ENSBTAP00000027023-D8	P30153	Serine/threonine-protein phosphatase 2A 65 kDa regulatory subunit A alpha isoform	PPP2R1A
ENSP00000324804-D7	P30153	Serine/threonine-protein phosphatase 2A 65 kDa regulatory subunit A alpha isoform	PPP2R1A
ENSBTAP00000027023-D3	Q76MZ3	Serine/threonine-protein phosphatase 2A 65 kDa regulatory subunit A alpha isoform	Ppp2r1a
ENSBTAP00000027023-D2	P54612	Serine/threonine-protein phosphatase 2A 65 kDa regulatory subunit A alpha isoform	PPP2R1A
ENSP00000324804-D3	P54612	Serine/threonine-protein phosphatase 2A 65 kDa regulatory subunit A alpha isoform	PPP2R1A
ENSMUSP00000086640-D5	Q6P1F6	Serine/threonine-protein phosphatase 2A 55 kDa regulatory subunit B alpha isoform	Ppp2r2a
ENSBTAP00000002427-D4	Q29090	Serine/threonine-protein phosphatase 2A 55 kDa regulatory subunit B alpha isoform (Fragment)	PPP2R2A
XP_010993993.1-D3	Q5E9Q7	Serine/threonine-protein phosphatase 2A 55 kDa regulatory subunit B beta isoform	PPP2R2B
ENSCAFP00000030520-D29	Q6P861	Serine/threonine-protein phosphatase 4 catalytic subunit	ppp4c
ENSP00000280362-D4	P48611	6-pyruvoyl tetrahydrobiopterin synthase	pr
ENSMUSP00000103058-D18	Q60636	PR domain zinc finger protein 1	Prdm1
ENSBTAP00000005175-D19	Q9NQW5	Probable histone-lysine N-methyltransferase PRDM7	PRDM7
ENSBTAP00000013106-D15	Q9NQW5	Probable histone-lysine N-methyltransferase PRDM7	PRDM7
ENSBTAP00000013106-D29	Q9NQW5	Probable histone-lysine N-methyltransferase PRDM7	PRDM7
ENSBTAP00000030879-D16	Q9NQW5	Probable histone-lysine N-methyltransferase PRDM7	PRDM7
ENSBTAP00000030879-D19	Q9NQW5	Probable histone-lysine N-methyltransferase PRDM7	PRDM7
ENSBTAP00000030879-D28	Q9NQW5	Probable histone-lysine N-methyltransferase PRDM7	PRDM7
ENSBTAP00000030879-D29	Q9NQW5	Probable histone-lysine N-methyltransferase PRDM7	PRDM7
ENSBTAP00000030879-D30	Q9NQW5	Probable histone-lysine N-methyltransferase PRDM7	PRDM7
ENSBTAP00000047652-D12	Q9NQW5	Probable histone-lysine N-methyltransferase PRDM7	PRDM7
ENSBTAP00000047652-D16	Q9NQW5	Probable histone-lysine N-methyltransferase PRDM7	PRDM7
ENSBTAP00000047652-D3	Q9NQW5	Probable histone-lysine N-methyltransferase PRDM7	PRDM7
ENSBTAP00000047652-D4	Q9NQW5	Probable histone-lysine N-methyltransferase PRDM7	PRDM7
ENSBTAP00000047652-D8	Q9NQW5	Probable histone-lysine N-methyltransferase PRDM7	PRDM7
ENSCAFP00000013839-D3	Q9NQW5	Probable histone-lysine N-methyltransferase PRDM7	PRDM7
ENSP00000296682	Q9NQW5	Probable histone-lysine N-methyltransferase PRDM7	PRDM7
ENSP00000296682-D7	Q9NQW5	Probable histone-lysine N-methyltransferase PRDM7	PRDM7
ENSP00000296682-D8	Q9NQW5	Probable histone-lysine N-methyltransferase PRDM7	PRDM7
XP_010998269.1-D15	Q9NQW5	Probable histone-lysine N-methyltransferase PRDM7	PRDM7
ENSBTAP00000052067-D340	Q9NQV7	Histone-lysine N-methyltransferase PRDM9	PRDM9
ENSBTAP00000052950-D507	Q9NQV7	Histone-lysine N-methyltransferase PRDM9	PRDM9
ENSCAFP00000003506-D579	Q9NQV7	Histone-lysine N-methyltransferase PRDM9	PRDM9
ENSCAFP00000014775-D721	Q9NQV7	Histone-lysine N-methyltransferase PRDM9	PRDM9
ENSMUSP00000130004-D148	Q9NQV7	Histone-lysine N-methyltransferase PRDM9	PRDM9
XP_010974624.1-D326	Q9NQV7	Histone-lysine N-methyltransferase PRDM9	PRDM9
ENSBTAP00000022417-D293	Q96EQ9	Histone-lysine N-methyltransferase PRDM9	Prdm9
ENSCAFP00000024436-D282	Q96EQ9	Histone-lysine N-methyltransferase PRDM9	Prdm9
ENSCAFP00000028796-D298	Q96EQ9	Histone-lysine N-methyltransferase PRDM9	Prdm9
ENSMUSP00000101919-D443	Q96EQ9	Histone-lysine N-methyltransferase PRDM9	Prdm9
ENSMUSP00000110208-D478	Q96EQ9	Histone-lysine N-methyltransferase PRDM9	Prdm9
ENSCAFP00000003734-D204	P0C6Y7	Histone-lysine N-methyltransferase PRDM9	Prdm9
ENSCAFP00000008127-D71	P0C6Y7	Histone-lysine N-methyltransferase PRDM9	Prdm9
ENSMUSP00000125416-D430	P0C6Y7	Histone-lysine N-methyltransferase PRDM9	Prdm9
ENSBTAP00000020313	P01239	Prolactin	PRL
ENSP00000302150-D4	P22393	Prolactin	PRL
ENSBTAP00000009326-D2	Q28318	Prolactin	PRL
ENSBTAP00000015116-D25	Q28318	Prolactin	PRL
ENSCAFP00000015048-D7	Q28318	Prolactin	PRL
ENSP00000302150-D11	Q28318	Prolactin	PRL
ENSP00000302150-D14	Q28318	Prolactin	PRL
ENSCAFP00000015048-D15	P10765	Prolactin	PRL
ENSBTAP00000020313-D3	P01240	Prolactin	PRL
ENSCAFP00000022090-D4	P54821	Paired mesoderm homeobox protein 1	PRRX1
ENSBTAP00000008189-D12	Q5RIV7	Patched domain-containing protein 1	ptchd1
ENSCAFP00000003086-D6	Q5RIV7	Patched domain-containing protein 1	ptchd1
ENSBTAP00000008189	Q14B62	Patched domain-containing protein 1	Ptchd1
ENSBTAP00000008189-D2	Q14B62	Patched domain-containing protein 1	Ptchd1
ENSBTAP00000008189-D8	Q3KNS1	Patched domain-containing protein 3	PTCHD3
ENSCAFP00000032390-D5	Q0EEE2	Patched domain-containing protein 3	Ptchd3
ENSBTAP00000002933-D3	Q93096	Protein tyrosine phosphatase type IVA 1	PTP4A1
XP_010983815.1-D6	Q63739	Protein tyrosine phosphatase type IVA 1	Ptp4a1
ENSBTAP00000002933	Q5R7J8	Protein tyrosine phosphatase type IVA 1	PTP4A1
ENSMUSP00000110861-D9	Q5R7J8	Protein tyrosine phosphatase type IVA 1	PTP4A1
ENSCAFP00000006620-D3	Q78EG7	Protein tyrosine phosphatase type IVA 1	Ptp4a1
XP_010983815.1-D2	Q78EG7	Protein tyrosine phosphatase type IVA 1	Ptp4a1
ENSBTAP00000004903	Q5REZ5	6-pyruvoyl tetrahydrobiopterin synthase	PTS
ENSBTAP00000051003-D4	P42669	Transcriptional activator protein Pur-alpha	Pura
ENSBTAP00000055488	O35295	Transcriptional activator protein Pur-beta	Purb
ENSBTAP00000001993	O74533	Cytochrome b-c1 complex subunit 7	qcr7
ENSBTAP00000001993-D10	O74533	Cytochrome b-c1 complex subunit 7	qcr7
ENSBTAP00000001993-D11	O74533	Cytochrome b-c1 complex subunit 7	qcr7
ENSBTAP00000001993-D3	O74533	Cytochrome b-c1 complex subunit 7	qcr7
ENSBTAP00000001993-D5	O74533	Cytochrome b-c1 complex subunit 7	qcr7
ENSCAFP00000013902-D4	O74533	Cytochrome b-c1 complex subunit 7	qcr7
XP_010980231.1	O74533	Cytochrome b-c1 complex subunit 7	qcr7
XP_010980231.1-D12	O74533	Cytochrome b-c1 complex subunit 7	qcr7
XP_010980231.1-D14	O74533	Cytochrome b-c1 complex subunit 7	qcr7
ENSMUSP00000095025	Q5W9D6	Protein quaking	QKI
ENSCAFP00000032062	P62998	Ras-related C3 botulinum toxin substrate 1	RAC1
ENSP00000249071-D6	P62999	Ras-related C3 botulinum toxin substrate 1	RAC1
ENSP00000348461-D23	P62999	Ras-related C3 botulinum toxin substrate 1	RAC1
ENSBTAP00000054785-D21	P63001	Ras-related C3 botulinum toxin substrate 1	Rac1
ENSMUSP00000036384	Q6RUV5	Ras-related C3 botulinum toxin substrate 1	Rac1
XP_010990514.1	Q6RUV5	Ras-related C3 botulinum toxin substrate 1	Rac1
ENSBTAP00000054146-D19	Q12967	Ral guanine nucleotide dissociation stimulator	RALGDS
XP_010988243.1	Q12967	Ral guanine nucleotide dissociation stimulator	RALGDS
ENSBTAP00000054146-D24	Q03385	Ral guanine nucleotide dissociation stimulator	Ralgds
ENSBTAP00000054146-D3	Q03385	Ral guanine nucleotide dissociation stimulator	Ralgds
ENSBTAP00000054146	Q03386	Ral guanine nucleotide dissociation stimulator	Ralgds
ENSBTAP00000054146-D23	Q03386	Ral guanine nucleotide dissociation stimulator	Ralgds
ENSBTAP00000054146-D25	Q03386	Ral guanine nucleotide dissociation stimulator	Ralgds
ENSBTAP00000054146-D26	Q03386	Ral guanine nucleotide dissociation stimulator	Ralgds
ENSBTAP00000054146-D9	Q03386	Ral guanine nucleotide dissociation stimulator	Ralgds
ENSMUSP00000039186-D7	Q03386	Ral guanine nucleotide dissociation stimulator	Ralgds
ENSP00000275874-D34	Q7ZZX9	GTP-binding nuclear protein Ran	ran
ENSP00000435089-D79	P42558	GTP-binding nuclear protein Ran	RAN
XP_010982605.1-D31	P42558	GTP-binding nuclear protein Ran	RAN
ENSMUSP00000031383-D4	P62826	GTP-binding nuclear protein Ran	RAN
XP_010982605.1-D6	P62826	GTP-binding nuclear protein Ran	RAN
ENSMUSP00000031383-D5	Q4R4M9	GTP-binding nuclear protein Ran	RAN
XP_010982605.1-D15	Q4R4M9	GTP-binding nuclear protein Ran	RAN
XP_010982605.1-D19	Q4R4M9	GTP-binding nuclear protein Ran	RAN
XP_010982605.1-D27	Q4R4M9	GTP-binding nuclear protein Ran	RAN
ENSMUSP00000031383-D2	P62827	GTP-binding nuclear protein Ran	Ran
ENSMUSP00000031383-D8	P62827	GTP-binding nuclear protein Ran	Ran
ENSP00000396127-D22	P62827	GTP-binding nuclear protein Ran	Ran
ENSP00000396127-D40	P62827	GTP-binding nuclear protein Ran	Ran
XP_010982605.1	P62827	GTP-binding nuclear protein Ran	Ran
ENSCAFP00000005887-D61	Q5R556	GTP-binding nuclear protein Ran	RAN
ENSMUSP00000031383-D3	Q5R556	GTP-binding nuclear protein Ran	RAN
XP_010982605.1-D12	Q5R556	GTP-binding nuclear protein Ran	RAN
XP_010982605.1-D13	Q5R556	GTP-binding nuclear protein Ran	RAN
XP_010982605.1-D9	Q5R556	GTP-binding nuclear protein Ran	RAN
XP_010985595.1-D34	Q5R556	GTP-binding nuclear protein Ran	RAN
ENSBTAP00000002783-D38	P62828	GTP-binding nuclear protein Ran	Ran
ENSCAFP00000035323-D32	P62828	GTP-binding nuclear protein Ran	Ran
ENSP00000396127-D41	P62828	GTP-binding nuclear protein Ran	Ran
XP_010982605.1-D29	P62828	GTP-binding nuclear protein Ran	Ran
XP_010987495.1-D25	P62828	GTP-binding nuclear protein Ran	Ran
ENSCAFP00000035323-D29	P52301	GTP-binding nuclear protein Ran	ran
ENSP00000275874-D20	Q6GL85	GTP-binding nuclear protein Ran	ran
ENSP00000275874-D23	Q6GL85	GTP-binding nuclear protein Ran	ran
ENSBTAP00000052927-D4	Q18246	Ras-related protein Rap-1	rap-1
ENSBTAP00000011803-D2	Q4R9D4	Ras-related protein Rap-1b	RAP1B
ENSBTAP00000052927-D10	A5A6J7	Ras-related protein Rap-1b	RAP1B
ENSBTAP00000012858-D20	O35602	Retinal homeobox protein Rx	Rax
ENSBTAP00000023285-D8	Q8BQC8	RB-associated KRAB zinc finger protein	Rbak
ENSBTAP00000049550-D19	Q02427	RNA-binding protein 1	Rbp1
ENSBTAP00000049550-D20	Q02427	RNA-binding protein 1	Rbp1
ENSP00000216225-D2	P62877	E3 ubiquitin-protein ligase RBX1	RBX1
ENSBTAP00000040303-D4	P62878	E3 ubiquitin-protein ligase RBX1	Rbx1
ENSBTAP00000040303	Q8QG64	RING-box protein 1	rbx1
ENSP00000216225-D3	Q8QG64	RING-box protein 1	rbx1
ENSBTAP00000006933	Q96NR8	Retinol dehydrogenase 12	RDH12
ENSBTAP00000006933-D2	Q96NR8	Retinol dehydrogenase 12	RDH12
ENSBTAP00000006933-D3	Q96NR8	Retinol dehydrogenase 12	RDH12
XP_010984987.1-D8	Q8NBN7	Retinol dehydrogenase 13	RDH13
ENSMUSP00000021459-D35	P48148	Ras-like GTP-binding protein Rho1	Rho1
ENSMUSP00000007959-D3	Q22038	Ras-like GTP-binding protein rhoA	rho-1
ENSP00000400175-D5	Q22038	Ras-like GTP-binding protein rhoA	rho-1
XP_010987209.1-D11	Q22038	Ras-like GTP-binding protein rhoA	rho-1
ENSBTAP00000018998-D31	Q5REY6	Transforming protein RhoA	RHOA
ENSCAFP00000030436	Q5REY6	Transforming protein RhoA	RHOA
ENSBTAP00000054785-D64	P62747	Rho-related GTP-binding protein RhoB	Rhob
ENSBTAP00000018998-D2	P08134	Rho-related GTP-binding protein RhoC	RHOC
ENSCAFP00000002174-D63	P84096	Rho-related GTP-binding protein RhoG	Rhog
ENSBTAP00000054785-D65	Q9H4E5	Rho-related GTP-binding protein RhoJ	RHOJ
ENSCAFP00000003854-D2	Q99NE5	Regulating synaptic membrane exocytosis protein 1	Rims1
ENSCAFP00000003854-D3	Q99NE5	Regulating synaptic membrane exocytosis protein 1	Rims1
ENSCAFP00000003854	Q9JIR4	Regulating synaptic membrane exocytosis protein 1	Rims1
ENSCAFP00000003854-D4	Q9JIR4	Regulating synaptic membrane exocytosis protein 1	Rims1
ENSCAFP00000007033-D6	Q8IUD6	E3 ubiquitin-protein ligase RNF135	RNF135
ENSCAFP00000000162	Q7ZW16	E3 ubiquitin-protein ligase NRDP1	rnf41
ENSBTAP00000055088	O55005	Roundabout homolog 1	Robo1
ENSBTAP00000014089-D48	Q63132	Proto-oncogene tyrosine-protein kinase ROS	Ros1
ENSBTAP00000020266-D2	Q9XSI3	60S ribosomal protein L10	RPL10
ENSBTAP00000020266-D99	Q9XSI3	60S ribosomal protein L10	RPL10
ENSMUSP00000125806-D40	P27635	60S ribosomal protein L10	RPL10
ENSBTAP00000020266-D41	Q4R7Y2	60S ribosomal protein L10	RPL10
ENSBTAP00000020266-D46	Q4R7Y2	60S ribosomal protein L10	RPL10
ENSBTAP00000020266-D79	Q4R7Y2	60S ribosomal protein L10	RPL10
ENSCAFP00000028918-D34	Q4R7Y2	60S ribosomal protein L10	RPL10
ENSCAFP00000028918-D39	Q4R7Y2	60S ribosomal protein L10	RPL10
ENSCAFP00000035183-D2	Q4R7Y2	60S ribosomal protein L10	RPL10
ENSCAFP00000035183-D26	Q4R7Y2	60S ribosomal protein L10	RPL10
ENSMUSP00000125806-D101	Q4R7Y2	60S ribosomal protein L10	RPL10
ENSMUSP00000125806-D27	Q4R7Y2	60S ribosomal protein L10	RPL10
ENSMUSP00000125806-D95	Q4R7Y2	60S ribosomal protein L10	RPL10
ENSMUSP00000125806-D99	Q4R7Y2	60S ribosomal protein L10	RPL10
ENSP00000358832-D51	Q4R7Y2	60S ribosomal protein L10	RPL10
XP_010975272.1-D81	Q4R7Y2	60S ribosomal protein L10	RPL10
ENSBTAP00000020266-D17	A9CB60	60S ribosomal protein L10	RPL10
ENSCAFP00000028918-D38	A9CB60	60S ribosomal protein L10	RPL10
ENSCAFP00000028918-D5	A9CB60	60S ribosomal protein L10	RPL10
ENSMUSP00000125806-D98	A9CB60	60S ribosomal protein L10	RPL10
ENSBTAP00000020266-D49	Q29195	60S ribosomal protein L10	RPL10
ENSBTAP00000020266-D59	Q29195	60S ribosomal protein L10	RPL10
ENSCAFP00000028918-D2	Q29195	60S ribosomal protein L10	RPL10
ENSCAFP00000028918-D9	Q29195	60S ribosomal protein L10	RPL10
ENSCAFP00000035183-D82	Q29195	60S ribosomal protein L10	RPL10
ENSMUSP00000125806-D102	Q29195	60S ribosomal protein L10	RPL10
ENSMUSP00000125806-D108	Q29195	60S ribosomal protein L10	RPL10
ENSMUSP00000125806-D21	Q29195	60S ribosomal protein L10	RPL10
ENSMUSP00000125806-D92	Q29195	60S ribosomal protein L10	RPL10
ENSBTAP00000020266-D82	Q5R931	60S ribosomal protein L10	RPL10
ENSCAFP00000035183-D11	Q5R931	60S ribosomal protein L10	RPL10
ENSBTAP00000020266-D11	Q6PDV7	60S ribosomal protein L10	Rpl10
ENSBTAP00000020266-D22	Q6PDV7	60S ribosomal protein L10	Rpl10
ENSBTAP00000020266-D23	Q6PDV7	60S ribosomal protein L10	Rpl10
ENSBTAP00000020266-D32	Q6PDV7	60S ribosomal protein L10	Rpl10
ENSBTAP00000020266-D69	Q6PDV7	60S ribosomal protein L10	Rpl10
ENSCAFP00000028918	Q6PDV7	60S ribosomal protein L10	Rpl10
ENSCAFP00000028918-D7	Q6PDV7	60S ribosomal protein L10	Rpl10
ENSMUSP00000125806-D32	Q6PDV7	60S ribosomal protein L10	Rpl10
ENSMUSP00000125806-D58	Q6PDV7	60S ribosomal protein L10	Rpl10
ENSBTAP00000020266-D25	A8D8X1	60S ribosomal protein L10	RPL10
ENSBTAP00000020266-D47	A8D8X1	60S ribosomal protein L10	RPL10
ENSBTAP00000020266-D54	A8D8X1	60S ribosomal protein L10	RPL10
ENSCAFP00000028918-D68	A8D8X1	60S ribosomal protein L10	RPL10
ENSCAFP00000035183-D37	A8D8X1	60S ribosomal protein L10	RPL10
ENSMUSP00000125806-D29	A8D8X1	60S ribosomal protein L10	RPL10
ENSMUSP00000125806-D31	A8D8X1	60S ribosomal protein L10	RPL10
XP_010973575.1-D65	A8D8X1	60S ribosomal protein L10	RPL10
ENSBTAP00000038763-D29	P61284	60S ribosomal protein L12	RPL12
ENSCAFP00000032459-D18	P61284	60S ribosomal protein L12	RPL12
ENSP00000354739-D13	P61284	60S ribosomal protein L12	RPL12
ENSCAFP00000032459-D10	E2RR58	60S ribosomal protein L12	RPL12
ENSCAFP00000032459-D14	E2RR58	60S ribosomal protein L12	RPL12
ENSP00000354739-D34	E2RR58	60S ribosomal protein L12	RPL12
ENSBTAP00000038763-D7	P30050	60S ribosomal protein L12	RPL12
ENSCAFP00000032459-D6	P30050	60S ribosomal protein L12	RPL12
XP_010982619.1-D28	P30050	60S ribosomal protein L12	RPL12
ENSBTAP00000038763	P35979	60S ribosomal protein L12	Rpl12
ENSCAFP00000032459-D12	P35979	60S ribosomal protein L12	Rpl12
ENSCAFP00000032459-D8	P35979	60S ribosomal protein L12	Rpl12
ENSP00000354739-D21	P35979	60S ribosomal protein L12	Rpl12
XP_010982619.1-D17	P35979	60S ribosomal protein L12	Rpl12
ENSBTAP00000038763-D28	P23358	60S ribosomal protein L12	Rpl12
ENSBTAP00000054964-D14	P23358	60S ribosomal protein L12	Rpl12
ENSCAFP00000032459	P23358	60S ribosomal protein L12	Rpl12
ENSCAFP00000032459-D5	P23358	60S ribosomal protein L12	Rpl12
XP_010991489.1-D6	Q3SZ90	60S ribosomal protein L13a	RPL13A
XP_010991489.1-D9	Q3SZ90	60S ribosomal protein L13a	RPL13A
ENSBTAP00000040732	Q4R8Z2	60S ribosomal protein L13a	RPL13A
ENSBTAP00000040732-D5	Q4R8Z2	60S ribosomal protein L13a	RPL13A
ENSCAFP00000033219	Q4R8Z2	60S ribosomal protein L13a	RPL13A
ENSBTAP00000040732-D7	Q27389	60S ribosomal protein L13a	rpl-16
ENSBTAP00000020452-D10	Q5E973	60S ribosomal protein L18	RPL18
ENSP00000084795	D0VWQ3	Ribosomal protein L18	RPL18
ENSBTAP00000020452-D5	Q07020	60S ribosomal protein L18	RPL18
ENSCAFP00000005899-D7	P12001	60S ribosomal protein L18	Rpl18
ENSMUSP00000072320-D9	P12001	60S ribosomal protein L18	Rpl18
ENSMUSP00000072320-D7	O45946	60S ribosomal protein L18	rpl-18
ENSCAFP00000024264-D6	P84098	60S ribosomal protein L19	RPL19
ENSCAFP00000024264-D11	Q8HXN9	60S ribosomal protein L19	RPL19
ENSCAFP00000024264-D2	Q8HXN9	60S ribosomal protein L19	RPL19
ENSCAFP00000024264-D3	Q8HXN9	60S ribosomal protein L19	RPL19
ENSCAFP00000024264-D4	Q5RB99	60S ribosomal protein L19	RPL19
ENSCAFP00000024264-D5	Q5RB99	60S ribosomal protein L19	RPL19
ENSCAFP00000024264-D9	Q5RB99	60S ribosomal protein L19	RPL19
ENSCAFP00000024264	P84100	60S ribosomal protein L19	Rpl19
ENSCAFP00000024264-D12	O02639	60S ribosomal protein L19	rpl-19
ENSCAFP00000010156-D14	A5JSS2	60S ribosomal protein L21	RPL21
ENSCAFP00000010156-D25	A5JSS2	60S ribosomal protein L21	RPL21
ENSCAFP00000010156-D27	A5JSS2	60S ribosomal protein L21	RPL21
ENSCAFP00000010156-D29	A5JSS2	60S ribosomal protein L21	RPL21
ENSCAFP00000010156-D6	A5JSS2	60S ribosomal protein L21	RPL21
ENSP00000370569-D33	A5JSS2	60S ribosomal protein L21	RPL21
ENSP00000370569-D40	A5JSS2	60S ribosomal protein L21	RPL21
ENSP00000370569-D43	A5JSS2	60S ribosomal protein L21	RPL21
ENSP00000370569-D52	A5JSS2	60S ribosomal protein L21	RPL21
ENSCAFP00000010156	Q6QN05	60S ribosomal protein L21	RPL21
ENSCAFP00000010156-D2	Q6QN05	60S ribosomal protein L21	RPL21
ENSCAFP00000010156-D5	Q6QN05	60S ribosomal protein L21	RPL21
ENSCAFP00000010156-D55	Q6QN05	60S ribosomal protein L21	RPL21
ENSCAFP00000010156-D7	Q6QN05	60S ribosomal protein L21	RPL21
ENSCAFP00000010156-D9	Q6QN05	60S ribosomal protein L21	RPL21
ENSBTAP00000052275-D52	P46778	60S ribosomal protein L21	RPL21
ENSBTAP00000052275-D56	P46778	60S ribosomal protein L21	RPL21
ENSCAFP00000010156-D33	P46778	60S ribosomal protein L21	RPL21
ENSCAFP00000010156-D8	P46778	60S ribosomal protein L21	RPL21
ENSCAFP00000010156-D3	O09167	60S ribosomal protein L21	Rpl21
ENSCAFP00000033147-D66	O09167	60S ribosomal protein L21	Rpl21
ENSMUSP00000106213-D27	O09167	60S ribosomal protein L21	Rpl21
ENSP00000370569-D32	O09167	60S ribosomal protein L21	Rpl21
ENSP00000370569-D49	O09167	60S ribosomal protein L21	Rpl21
ENSP00000370569-D9	O09167	60S ribosomal protein L21	Rpl21
ENSCAFP00000010156-D31	P20280	60S ribosomal protein L21	Rpl21
ENSCAFP00000010156-D60	P20280	60S ribosomal protein L21	Rpl21
ENSMUSP00000078996-D58	P20280	60S ribosomal protein L21	Rpl21
ENSP00000370569-D36	P20280	60S ribosomal protein L21	Rpl21
ENSCAFP00000022025-D24	Q98TF8	60S ribosomal protein L22	RPL22
ENSCAFP00000028937-D3	Q98TF8	60S ribosomal protein L22	RPL22
ENSBTAP00000018153	P52865	60S ribosomal protein L22 (Fragment)	rpl22
ENSCAFP00000028937-D19	P35268	60S ribosomal protein L22	RPL22
ENSCAFP00000028937-D2	P35268	60S ribosomal protein L22	RPL22
ENSBTAP00000019184-D26	Q4R5I3	60S ribosomal protein L22	RPL22
ENSCAFP00000028937-D30	Q4R5I3	60S ribosomal protein L22	RPL22
ENSP00000346088-D24	Q4R5I3	60S ribosomal protein L22	RPL22
ENSBTAP00000000065-D2	P67984	60S ribosomal protein L22	Rpl22
ENSBTAP00000019184-D5	P67984	60S ribosomal protein L22	Rpl22
ENSCAFP00000028937	P67985	60S ribosomal protein L22	RPL22
ENSCAFP00000028937-D21	P67985	60S ribosomal protein L22	RPL22
ENSCAFP00000028937-D28	P67985	60S ribosomal protein L22	RPL22
ENSCAFP00000028937-D8	P67985	60S ribosomal protein L22	RPL22
ENSBTAP00000008381	P47198	60S ribosomal protein L22	Rpl22
ENSBTAP00000008381-D3	P47198	60S ribosomal protein L22	Rpl22
ENSBTAP00000008381-D5	P47198	60S ribosomal protein L22	Rpl22
ENSBTAP00000049178-D5	P47198	60S ribosomal protein L22	Rpl22
ENSCAFP00000022025-D18	P47198	60S ribosomal protein L22	Rpl22
ENSCAFP00000022025-D4	P47198	60S ribosomal protein L22	Rpl22
ENSBTAP00000008381-D13	P52819	60S ribosomal protein L22	rpl-22
ENSBTAP00000008381-D7	P52819	60S ribosomal protein L22	rpl-22
ENSBTAP00000008381-D8	P52819	60S ribosomal protein L22	rpl-22
ENSBTAP00000049178-D13	P52819	60S ribosomal protein L22	rpl-22
ENSBTAP00000004190-D4	Q90YU5	60S ribosomal protein L23	rpl23
ENSBTAP00000054441-D11	Q90YU5	60S ribosomal protein L23	rpl23
ENSCAFP00000012543-D8	Q90YU5	60S ribosomal protein L23	rpl23
ENSMUSP00000099435-D9	Q90YU5	60S ribosomal protein L23	rpl23
ENSCAFP00000012543-D10	P62830	60S ribosomal protein L23	Rpl23
ENSCAFP00000012543-D7	P62830	60S ribosomal protein L23	Rpl23
ENSBTAP00000004190	P62831	60S ribosomal protein L23	RPL23
ENSBTAP00000004190-D2	P62831	60S ribosomal protein L23	RPL23
ENSBTAP00000004190-D11	P62832	60S ribosomal protein L23	Rpl23
ENSBTAP00000004190-D5	P48158	60S ribosomal protein L23	rpl-23
ENSBTAP00000051846-D23	Q24JY1	60S ribosomal protein L23a	RPL23A
ENSBTAP00000056204-D12	Q24JY1	60S ribosomal protein L23a	RPL23A
ENSBTAP00000056204-D26	Q24JY1	60S ribosomal protein L23a	RPL23A
ENSP00000378396-D62	Q24JY1	60S ribosomal protein L23a	RPL23A
ENSBTAP00000056204-D16	Q9AT35	60S ribosomal protein L23a	RPL23A
ENSBTAP00000056204-D9	Q9AT35	60S ribosomal protein L23a	RPL23A
ENSBTAP00000056204	O22644	60S ribosomal protein L23A	RPL23A
ENSBTAP00000056204-D10	O22644	60S ribosomal protein L23A	RPL23A
ENSP00000378396-D20	O22644	60S ribosomal protein L23A	RPL23A
ENSBTAP00000056204-D24	P62750	60S ribosomal protein L23a	RPL23A
ENSBTAP00000056204-D27	P62750	60S ribosomal protein L23a	RPL23A
ENSBTAP00000056204-D29	P62750	60S ribosomal protein L23a	RPL23A
ENSBTAP00000056204-D3	P62750	60S ribosomal protein L23a	RPL23A
ENSBTAP00000056204-D30	P62750	60S ribosomal protein L23a	RPL23A
ENSBTAP00000056204-D43	P62750	60S ribosomal protein L23a	RPL23A
ENSBTAP00000056204-D5	P62750	60S ribosomal protein L23a	RPL23A
ENSBTAP00000056204-D6	P62750	60S ribosomal protein L23a	RPL23A
ENSCAFP00000027708-D8	P62750	60S ribosomal protein L23a	RPL23A
ENSMUSP00000100528-D28	P62750	60S ribosomal protein L23a	RPL23A
ENSBTAP00000056204-D15	P62751	60S ribosomal protein L23a	Rpl23a
ENSBTAP00000056204-D39	P62751	60S ribosomal protein L23a	Rpl23a
ENSBTAP00000056204-D42	P62751	60S ribosomal protein L23a	Rpl23a
ENSBTAP00000056204-D7	P62751	60S ribosomal protein L23a	Rpl23a
ENSBTAP00000056204-D11	P62752	60S ribosomal protein L23a	Rpl23a
ENSBTAP00000056204-D2	P62752	60S ribosomal protein L23a	Rpl23a
ENSBTAP00000056204-D22	P62752	60S ribosomal protein L23a	Rpl23a
ENSBTAP00000056204-D34	P62752	60S ribosomal protein L23a	Rpl23a
ENSBTAP00000056204-D38	P62752	60S ribosomal protein L23a	Rpl23a
ENSBTAP00000056204-D48	P62752	60S ribosomal protein L23a	Rpl23a
ENSBTAP00000056204-D55	P62752	60S ribosomal protein L23a	Rpl23a
ENSBTAP00000056204-D57	P62752	60S ribosomal protein L23a	Rpl23a
ENSBTAP00000056204-D60	P62752	60S ribosomal protein L23a	Rpl23a
ENSBTAP00000056204-D62	P62752	60S ribosomal protein L23a	Rpl23a
XP_010991696.1-D25	P41165	60S ribosomal protein L23a	RPL23A
ENSCAFP00000027708-D19	P48162	60S ribosomal protein L23a 1	rpl-25.1
ENSBTAP00000037041-D63	Q20647	60S ribosomal protein L23a 2	rpl-25.2
ENSBTAP00000056204-D64	Q20647	60S ribosomal protein L23a 2	rpl-25.2
XP_010977265.1-D27	Q20647	60S ribosomal protein L23a 2	rpl-25.2
ENSBTAP00000020092-D10	P61257	60S ribosomal protein L26	RPL26
ENSP00000293842-D20	P61257	60S ribosomal protein L26	RPL26
ENSBTAP00000020092-D2	P61254	60S ribosomal protein L26	RPL26
ENSP00000293842-D3	P61254	60S ribosomal protein L26	RPL26
ENSP00000293842-D4	P61254	60S ribosomal protein L26	RPL26
ENSP00000293842-D6	P61254	60S ribosomal protein L26	RPL26
ENSP00000293842	P61256	60S ribosomal protein L26	RPL26
ENSP00000293842-D18	P61256	60S ribosomal protein L26	RPL26
ENSP00000293842-D32	P61256	60S ribosomal protein L26	RPL26
ENSP00000293842-D5	P61256	60S ribosomal protein L26	RPL26
XP_010978724.1-D20	P61256	60S ribosomal protein L26	RPL26
XP_010994772.1-D34	P61256	60S ribosomal protein L26	RPL26
ENSP00000293842-D10	P61255	60S ribosomal protein L26	Rpl26
ENSP00000293842-D22	P61255	60S ribosomal protein L26	Rpl26
ENSBTAP00000020092-D31	P12749	60S ribosomal protein L26	Rpl26
ENSBTAP00000023183	Q4R8Z4	60S ribosomal protein L27	RPL27
ENSBTAP00000023183-D2	Q4R8Z4	60S ribosomal protein L27	RPL27
ENSBTAP00000023183-D5	Q4R8Z4	60S ribosomal protein L27	RPL27
ENSBTAP00000005528	A1XQU5	60S ribosomal protein L27	RPL27
ENSBTAP00000023183-D13	P61354	60S ribosomal protein L27	Rpl27
ENSBTAP00000023183-D7	P91914	60S ribosomal protein L27	rpl-27
ENSCAFP00000035407-D5	Q56K03	60S ribosomal protein L27a	RPL27A
XP_010984231.1-D11	Q4R723	60S ribosomal protein L27a	RPL27A
XP_010984231.1	P14115	60S ribosomal protein L27a	Rpl27a
XP_010984231.1-D2	P18445	60S ribosomal protein L27a	Rpl27a
ENSBTAP00000031700-D2	P41105	60S ribosomal protein L28	Rpl28
ENSCAFP00000003757-D7	P41105	60S ribosomal protein L28	Rpl28
ENSBTAP00000031700	P17702	60S ribosomal protein L28	Rpl28
ENSCAFP00000000896-D11	Q58DW3	60S ribosomal protein L29	RPL29
ENSCAFP00000000896-D5	Q58DW3	60S ribosomal protein L29	RPL29
ENSBTAP00000024788-D6	P47914	60S ribosomal protein L29	RPL29
ENSBTAP00000024788-D2	Q8HXB8	60S ribosomal protein L29	RPL29
XP_010983778.1-D9	Q8HXB8	60S ribosomal protein L29	RPL29
ENSBTAP00000024788-D5	Q95281	60S ribosomal protein L29	RPL29
ENSBTAP00000024788-D3	P25886	60S ribosomal protein L29	Rpl29
ENSCAFP00000024373-D4	Q3T0D5	60S ribosomal protein L30	RPL30
ENSMUSP00000106014	Q3T0D5	60S ribosomal protein L30	RPL30
ENSP00000287038-D2	Q3T0D5	60S ribosomal protein L30	RPL30
ENSBTAP00000052626-D4	P62888	60S ribosomal protein L30	RPL30
ENSMUSP00000106014-D5	P62888	60S ribosomal protein L30	RPL30
ENSBTAP00000052626-D15	P62889	60S ribosomal protein L30	Rpl30
ENSP00000287038-D13	P62889	60S ribosomal protein L30	Rpl30
ENSP00000287038-D9	P62889	60S ribosomal protein L30	Rpl30
ENSMUSP00000093999-D13	P67884	60S ribosomal protein L30	RPL30
ENSP00000287038-D6	P67884	60S ribosomal protein L30	RPL30
ENSMUSP00000106014-D11	P62890	60S ribosomal protein L30	Rpl30
ENSBTAP00000026259-D18	P62899	60S ribosomal protein L31	RPL31
ENSMUSP00000127110-D7	P62899	60S ribosomal protein L31	RPL31
ENSBTAP00000026259-D22	Q1KSC7	60S ribosomal protein L31	RPL31
ENSBTAP00000026259-D28	Q1KSC7	60S ribosomal protein L31	RPL31
ENSBTAP00000026259-D16	P62900	60S ribosomal protein L31	Rpl31
ENSBTAP00000026259-D19	P62900	60S ribosomal protein L31	Rpl31
ENSBTAP00000026259-D3	P62900	60S ribosomal protein L31	Rpl31
ENSCAFP00000033484-D26	P62900	60S ribosomal protein L31	Rpl31
ENSP00000386737-D14	P62900	60S ribosomal protein L31	Rpl31
XP_010990208.1-D20	P62900	60S ribosomal protein L31	Rpl31
XP_010990208.1-D29	P62900	60S ribosomal protein L31	Rpl31
ENSMUSP00000127110-D19	Q9IA76	60S ribosomal protein L31	rpl31
ENSBTAP00000026259-D17	P62901	60S ribosomal protein L31	RPL31
ENSBTAP00000026259-D31	P62901	60S ribosomal protein L31	RPL31
ENSBTAP00000026259-D8	P62901	60S ribosomal protein L31	RPL31
ENSBTAP00000026259-D2	P62902	60S ribosomal protein L31	Rpl31
ENSBTAP00000026259-D23	P62902	60S ribosomal protein L31	Rpl31
ENSBTAP00000026259-D25	P62902	60S ribosomal protein L31	Rpl31
ENSBTAP00000026259-D4	P62902	60S ribosomal protein L31	Rpl31
ENSBTAP00000026259-D5	P62902	60S ribosomal protein L31	Rpl31
ENSBTAP00000055407	P62902	60S ribosomal protein L31	Rpl31
ENSMUSP00000083721-D34	P62902	60S ribosomal protein L31	Rpl31
XP_010990208.1-D12	P62902	60S ribosomal protein L31	Rpl31
ENSBTAP00000020323-D19	P62910	60S ribosomal protein L32	RPL32
ENSBTAP00000020323-D16	Q76KA3	60S ribosomal protein L32	RPL32
ENSMUSP00000088577-D10	Q76KA3	60S ribosomal protein L32	RPL32
XP_010987266.1-D13	Q76KA3	60S ribosomal protein L32	RPL32
ENSBTAP00000020323	P62911	60S ribosomal protein L32	Rpl32
ENSBTAP00000020323-D13	P62911	60S ribosomal protein L32	Rpl32
ENSBTAP00000020323-D18	P62911	60S ribosomal protein L32	Rpl32
ENSBTAP00000020323-D2	P62911	60S ribosomal protein L32	Rpl32
ENSBTAP00000020323-D10	Q6QAT0	60S ribosomal protein L32	RPL32
ENSBTAP00000020323-D14	Q6QAT0	60S ribosomal protein L32	RPL32
ENSBTAP00000020323-D3	Q6QAT0	60S ribosomal protein L32	RPL32
XP_010989745.1-D13	Q6QAT0	60S ribosomal protein L32	RPL32
ENSBTAP00000020323-D12	P62912	60S ribosomal protein L32	Rpl32
ENSBTAP00000020323-D4	P62912	60S ribosomal protein L32	Rpl32
ENSBTAP00000018888-D28	P49180	60S ribosomal protein L35a	rpl-33
ENSMUSP00000110730-D19	P49180	60S ribosomal protein L35a	rpl-33
ENSBTAP00000018910-D25	P45842	60S ribosomal protein L34	RpL34
ENSBTAP00000018910-D19	Q7ZWJ7	60S ribosomal protein L34	rpl34
ENSBTAP00000018910-D2	P49207	60S ribosomal protein L34	RPL34
ENSBTAP00000018910-D20	P49207	60S ribosomal protein L34	RPL34
ENSBTAP00000018910	Q90YT5	60S ribosomal protein L34	rpl34
ENSBTAP00000018910-D16	Q90YT5	60S ribosomal protein L34	rpl34
ENSBTAP00000018910-D18	Q90YT5	60S ribosomal protein L34	rpl34
ENSBTAP00000018910-D3	Q29223	60S ribosomal protein L34	RPL34
ENSBTAP00000018910-D6	Q29223	60S ribosomal protein L34	RPL34
ENSP00000259469-D8	P42766	60S ribosomal protein L35	RPL35
ENSP00000259469-D3	Q69CJ9	60S ribosomal protein L35	RPL35
ENSCAFP00000029980	P17078	60S ribosomal protein L35	Rpl35
ENSP00000259469-D6	P17078	60S ribosomal protein L35	Rpl35
ENSP00000393393-D14	P18077	60S ribosomal protein L35a	RPL35A
ENSP00000393393-D35	P18077	60S ribosomal protein L35a	RPL35A
ENSP00000393393-D41	P18077	60S ribosomal protein L35a	RPL35A
ENSP00000393393-D5	P18077	60S ribosomal protein L35a	RPL35A
ENSP00000393393-D8	P18077	60S ribosomal protein L35a	RPL35A
ENSBTAP00000052799-D33	P61272	60S ribosomal protein L35a	RPL35A
ENSMUSP00000110730-D20	P61272	60S ribosomal protein L35a	RPL35A
ENSMUSP00000110730-D44	P61272	60S ribosomal protein L35a	RPL35A
ENSMUSP00000110730-D46	P61272	60S ribosomal protein L35a	RPL35A
ENSP00000393393-D18	P61272	60S ribosomal protein L35a	RPL35A
ENSP00000393393-D2	P61272	60S ribosomal protein L35a	RPL35A
ENSP00000393393-D31	P61272	60S ribosomal protein L35a	RPL35A
ENSP00000393393-D49	P61272	60S ribosomal protein L35a	RPL35A
XP_010992753.1-D3	P61272	60S ribosomal protein L35a	RPL35A
ENSMUSP00000110730-D40	Q5R8K6	60S ribosomal protein L35a	RPL35A
ENSP00000393393-D33	Q5R8K6	60S ribosomal protein L35a	RPL35A
ENSP00000393393-D37	Q5R8K6	60S ribosomal protein L35a	RPL35A
ENSP00000393393-D4	Q5R8K6	60S ribosomal protein L35a	RPL35A
ENSP00000393393-D52	Q5R8K6	60S ribosomal protein L35a	RPL35A
ENSP00000393393	P04646	60S ribosomal protein L35a	Rpl35a
ENSP00000393393-D29	P04646	60S ribosomal protein L35a	Rpl35a
ENSP00000393393-D44	P04646	60S ribosomal protein L35a	Rpl35a
ENSP00000393393-D6	P04646	60S ribosomal protein L35a	Rpl35a
ENSMUSP00000110730-D22	P02434	60S ribosomal protein L35a	rpl35a
XP_010996646.1-D2	Q3T171	60S ribosomal protein L36	RPL36
ENSP00000252543-D2	Q9Y3U8	60S ribosomal protein L36	RPL36
ENSP00000252543-D5	Q9Y3U8	60S ribosomal protein L36	RPL36
ENSP00000252543-D9	Q9Y3U8	60S ribosomal protein L36	RPL36
ENSP00000252543	Q5RAZ9	60S ribosomal protein L36	RPL36
ENSP00000252543-D8	Q5RAZ9	60S ribosomal protein L36	RPL36
ENSBTAP00000056243-D6	P39032	60S ribosomal protein L36	Rpl36
ENSMUSP00000088626-D11	P39032	60S ribosomal protein L36	Rpl36
ENSP00000252543-D10	P39032	60S ribosomal protein L36	Rpl36
ENSBTAP00000046898-D14	D0VWQ4	60S ribosomal protein L36a	Rpl36a
ENSP00000404375-D20	D0VWQ4	60S ribosomal protein L36a	Rpl36a
ENSBTAP00000046898-D11	P83881	60S ribosomal protein L36a	RPL36A
ENSBTAP00000056251-D16	P83881	60S ribosomal protein L36a	RPL36A
ENSCAFP00000034850-D18	P83881	60S ribosomal protein L36a	RPL36A
ENSCAFP00000034850-D8	P83881	60S ribosomal protein L36a	RPL36A
ENSCAFP00000034850-D5	P83882	60S ribosomal protein L36a	Rpl36a
ENSP00000386655-D12	P83882	60S ribosomal protein L36a	Rpl36a
ENSP00000386655-D10	P83884	60S ribosomal protein L36a	RPL36A
XP_010981272.1-D4	P83884	60S ribosomal protein L36a	RPL36A
ENSBTAP00000053140-D12	P83883	60S ribosomal protein L36a	Rpl36a
ENSBTAP00000056251-D19	P83883	60S ribosomal protein L36a	Rpl36a
XP_010974057.1-D3	P83883	60S ribosomal protein L36a	Rpl36a
XP_010981272.1	P83883	60S ribosomal protein L36a	Rpl36a
ENSCAFP00000034850-D22	P61486	60S ribosomal protein L36a	rpl36a
ENSMUSP00000046506-D9	P79244	60S ribosomal protein L37	RPL37
ENSMUSP00000046506-D15	Q9C0T1	60S ribosomal protein L37	rpl37
ENSMUSP00000046506-D5	P61927	60S ribosomal protein L37	RPL37
ENSMUSP00000046506-D2	Q9D823	60S ribosomal protein L37	Rpl37
ENSMUSP00000046506-D3	Q9D823	60S ribosomal protein L37	Rpl37
ENSMUSP00000046506-D8	Q9D823	60S ribosomal protein L37	Rpl37
ENSBTAP00000005015-D21	Q3MIC0	60S ribosomal protein L37a	RPL37A
ENSBTAP00000005015-D6	Q3MIC0	60S ribosomal protein L37a	RPL37A
ENSBTAP00000005015	P32046	60S ribosomal protein L37a	RPL37A
ENSBTAP00000005015-D12	P32046	60S ribosomal protein L37a	RPL37A
ENSBTAP00000005015-D17	P32046	60S ribosomal protein L37a	RPL37A
ENSBTAP00000005015-D3	P32046	60S ribosomal protein L37a	RPL37A
ENSBTAP00000005015-D7	P32046	60S ribosomal protein L37a	RPL37A
ENSCAFP00000021343	P32046	60S ribosomal protein L37a	RPL37A
ENSBTAP00000005015-D15	P61513	60S ribosomal protein L37a	RPL37A
ENSBTAP00000005015-D2	P61514	60S ribosomal protein L37a	Rpl37a
ENSBTAP00000005015-D24	P61514	60S ribosomal protein L37a	Rpl37a
ENSBTAP00000005015-D10	Q5RBF9	60S ribosomal protein L37a	RPL37A
ENSBTAP00000005015-D13	Q5RBF9	60S ribosomal protein L37a	RPL37A
ENSBTAP00000005015-D25	Q5RBF9	60S ribosomal protein L37a	RPL37A
ENSBTAP00000005015-D11	O61598	60S ribosomal protein L37a	rpl-37a
ENSBTAP00000037319	Q32PB9	60S ribosomal protein L38	RPL38
ENSP00000309830-D8	Q32PB9	60S ribosomal protein L38	RPL38
ENSP00000309830-D9	P63173	60S ribosomal protein L38	RPL38
XP_010996996.1	P63173	60S ribosomal protein L38	RPL38
ENSBTAP00000054434-D11	Q9JJI8	60S ribosomal protein L38	Rpl38
ENSCAFP00000033886-D4	Q9JJI8	60S ribosomal protein L38	Rpl38
ENSP00000309830-D11	P63174	60S ribosomal protein L38	Rpl38
XP_010996996.1-D2	P63174	60S ribosomal protein L38	Rpl38
ENSBTAP00000055278-D15	Q3T051	60S ribosomal protein L39	RPL39
ENSBTAP00000055278-D21	Q3T051	60S ribosomal protein L39	RPL39
ENSBTAP00000055278-D22	Q3T051	60S ribosomal protein L39	RPL39
ENSBTAP00000055278-D3	Q3T051	60S ribosomal protein L39	RPL39
ENSBTAP00000055278-D5	Q3T051	60S ribosomal protein L39	RPL39
ENSBTAP00000055278-D7	Q3T051	60S ribosomal protein L39	RPL39
ENSMUSP00000110886-D30	Q3T051	60S ribosomal protein L39	RPL39
ENSP00000397240-D26	Q3T051	60S ribosomal protein L39	RPL39
ENSBTAP00000055278-D26	P62891	60S ribosomal protein L39	RPL39
ENSBTAP00000055278	Q90YS9	60S ribosomal protein L39	rpl39
ENSBTAP00000055278-D13	Q90YS9	60S ribosomal protein L39	rpl39
ENSBTAP00000055278-D24	Q90YS9	60S ribosomal protein L39	rpl39
ENSBTAP00000055278-D27	Q90YS9	60S ribosomal protein L39	rpl39
ENSBTAP00000055278-D4	Q90YS9	60S ribosomal protein L39	rpl39
ENSBTAP00000055278-D6	Q90YS9	60S ribosomal protein L39	rpl39
ENSBTAP00000055278-D8	Q90YS9	60S ribosomal protein L39	rpl39
XP_010984171.1-D10	Q90YS9	60S ribosomal protein L39	rpl39
ENSBTAP00000055278-D32	P62892	60S ribosomal protein L39	Rpl39
ENSBTAP00000055278-D17	P62893	60S ribosomal protein L39	Rpl39
ENSBTAP00000055278-D2	P62893	60S ribosomal protein L39	Rpl39
ENSBTAP00000055278-D29	P62893	60S ribosomal protein L39	Rpl39
ENSMUSP00000110886-D9	P62893	60S ribosomal protein L39	Rpl39
XP_010973953.1-D10	Q58DW5	60S ribosomal protein L5	RPL5
XP_010973953.1-D3	P22451	60S ribosomal protein L5	RPL5
ENSCAFP00000029881-D4	P46777	60S ribosomal protein L5	RPL5
XP_010973953.1-D15	P46777	60S ribosomal protein L5	RPL5
XP_010973953.1-D17	P46777	60S ribosomal protein L5	RPL5
ENSCAFP00000029881-D28	Q4R5M0	60S ribosomal protein L5	RPL5
XP_010973953.1-D11	Q4R5M0	60S ribosomal protein L5	RPL5
ENSBTAP00000055696-D27	P09895	60S ribosomal protein L5	Rpl5
XP_010973953.1	P09895	60S ribosomal protein L5	Rpl5
ENSCAFP00000029881-D22	P49405	60S ribosomal protein L5	rpl-5
XP_010997960.1-D3	Q2TBQ5	60S ribosomal protein L7a	RPL7A
XP_010997960.1-D4	Q2TBQ5	60S ribosomal protein L7a	RPL7A
ENSBTAP00000015358-D14	Q4R5C2	60S ribosomal protein L7a	RPL7A
ENSCAFP00000026085-D11	P12970	60S ribosomal protein L7a	Rpl7a
XP_010997960.1-D9	P12970	60S ribosomal protein L7a	Rpl7a
XP_010997960.1	P62425	60S ribosomal protein L7a	Rpl7a
ENSCAFP00000030328	Q3SYR7	60S ribosomal protein L9	RPL9
ENSCAFP00000030328-D23	P32969	60S ribosomal protein L9	RPL9
ENSMUSP00000132950-D24	P32969	60S ribosomal protein L9	RPL9
ENSBTAP00000055456-D16	Q5IFJ7	60S ribosomal protein L9	RPL9
ENSCAFP00000030328-D3	Q5R9Q7	60S ribosomal protein L9	RPL9
ENSCAFP00000030328-D14	P17077	60S ribosomal protein L9	Rpl9
ENSCAFP00000030328-D11	Q95Y90	60S ribosomal protein L9	rpl-9
ENSCAFP00000025857-D10	Q56K14	60S acidic ribosomal protein P1	RPLP1
ENSBTAP00000047550-D8	P18660	60S acidic ribosomal protein P1	RPLP1
ENSCAFP00000025857-D12	P18660	60S acidic ribosomal protein P1	RPLP1
ENSCAFP00000033043-D32	P18660	60S acidic ribosomal protein P1	RPLP1
ENSP00000346037-D6	P05386	60S acidic ribosomal protein P1	RPLP1
ENSP00000346037-D5	A1XQU7	60S acidic ribosomal protein P1	RPLP1
ENSCAFP00000000270-D11	Q76I81	40S ribosomal protein S12	RPS12
ENSCAFP00000000270-D13	Q76I81	40S ribosomal protein S12	RPS12
ENSCAFP00000000270-D4	Q76I81	40S ribosomal protein S12	RPS12
ENSBTAP00000048421-D16	P84175	40S ribosomal protein S12	RPS12
ENSCAFP00000000270	P84175	40S ribosomal protein S12	RPS12
ENSCAFP00000000270-D19	P84175	40S ribosomal protein S12	RPS12
ENSCAFP00000000270-D6	P84175	40S ribosomal protein S12	RPS12
ENSCAFP00000000270-D8	P84175	40S ribosomal protein S12	RPS12
ENSCAFP00000000270-D5	P25398	40S ribosomal protein S12	RPS12
ENSCAFP00000000270-D7	P25398	40S ribosomal protein S12	RPS12
[truncated: 661 more rows]
