# Supplementary material for: Genome sequence and comparative analysis of reindeer (Rangifer tarandus) in northern Eurasia
Source: Sci Rep. 2020 Jun 2;10:8980. doi: 10.1038/s41598-020-65487-y (PMC7265531; doi:10.1038/s41598-020-65487-y)
Supplement: Supplementary file 5 — Dataset 4. [file 41598_2020_65487_MOESM5_ESM.xlsx]

## Sheet: Contracted gene family
List of contracted gene family
Gene family serial number	Reindeer gene ID	Reindeer gene ID
1261	ENSP00000328215-D1378
1297	ENSCAFP00000032054-D392	ENSMUSP00000036596-D157
1318	ENSMUSP00000075729-D46	ENSCAFP00000021996-D352
1327	ENSMUSP00000080589-D604
1353	ENSBTAP00000049048-D86
1375	ENSMUSP00000100470-D420
1383	ENSCAFP00000008002-D160	ENSMUSP00000059256-D64
1386	ENSP00000355430-D396
1424	ENSMUSP00000083665-D761
1521	ENSBTAP00000055113-D1418
1554	ENSP00000328215-D1041
1572	ENSMUSP00000095799-D1417
1584	ENSCAFP00000033883-D124
3201	ENSBTAP00000013970	XP_010985288.1
5797	ENSP00000389465-D151
