# Supplementary material for: Genome sequence and comparative analysis of reindeer (Rangifer tarandus) in northern Eurasia
Source: Sci Rep. 2020 Jun 2;10:8980. doi: 10.1038/s41598-020-65487-y (PMC7265531; doi:10.1038/s41598-020-65487-y)
Supplement: Supplementary file 6 — Dataset 5. [file 41598_2020_65487_MOESM6_ESM.xlsx]

## Sheet: Sheet2
Significantly enriched GO terms associated with expanded gene families.
GO ID	term_type	Term	number of genes	pvalue	FDR
GO:0003735	MF	structural constituent of ribosome	651	0	0
GO:0006412	BP	translation	683	1.5e-308	6.8e-306
GO:0043043	BP	peptide biosynthetic process	683	2.4e-306	1.1e-303
GO:0043604	BP	amide biosynthetic process	683	1.9e-305	8.7e-303
GO:0006518	BP	peptide metabolic process	683	1.1e-297	4.9e-295
GO:0043603	BP	cellular amide metabolic process	683	1e-292	4.9e-290
GO:1901566	BP	organonitrogen compound biosynthetic process	726	8.8e-268	4.1e-265
GO:0005198	MF	structural molecule activity	654	2.6e-258	5.3e-256
GO:1901564	BP	organonitrogen compound metabolic process	751	2.5e-225	1.2e-222
GO:0044271	BP	cellular nitrogen compound biosynthetic process	908	4.6e-139	2.2e-136
GO:0034645	BP	cellular macromolecule biosynthetic process	869	2.8e-126	1.3e-123
GO:0009059	BP	macromolecule biosynthetic process	869	2.3e-124	1.1e-121
GO:0010467	BP	gene expression	892	2.4e-124	1.1e-121
GO:0044249	BP	cellular biosynthetic process	920	1.2e-114	5.5e-112
GO:1901576	BP	organic substance biosynthetic process	915	4.5e-111	2.1e-108
GO:0044267	BP	cellular protein metabolic process	809	5.9e-108	2.8e-105
GO:0009058	BP	biosynthetic process	920	7e-107	3.3e-104
GO:0034641	BP	cellular nitrogen compound metabolic process	967	7.6e-98	3.6e-95
GO:0006807	BP	nitrogen compound metabolic process	967	4.8e-87	2.2e-84
GO:0019538	BP	protein metabolic process	822	1.9e-73	9.1e-71
GO:0008199	MF	ferric iron binding	84	2e-59	4.2e-57
GO:0006826	BP	iron ion transport	84	7e-56	3.3e-53
GO:0006879	BP	cellular iron ion homeostasis	84	1.5e-53	6.9e-51
GO:0046916	BP	cellular transition metal ion homeostasis	84	1.5e-53	6.9e-51
GO:0055072	BP	iron ion homeostasis	84	1.5e-53	6.9e-51
GO:0044260	BP	cellular macromolecule metabolic process	1024	3.4e-53	1.6e-50
GO:0055076	BP	transition metal ion homeostasis	84	7.9e-53	3.7e-50
GO:0000041	BP	transition metal ion transport	84	1.9e-51	9e-49
GO:0006875	BP	cellular metal ion homeostasis	84	1.4e-46	6.4e-44
GO:0006873	BP	cellular ion homeostasis	84	4.8e-46	2.2e-43
GO:0030003	BP	cellular cation homeostasis	84	4.8e-46	2.2e-43
GO:0055065	BP	metal ion homeostasis	84	5.3e-45	2.5e-42
GO:0055082	BP	cellular chemical homeostasis	89	9.5e-43	4.4e-40
GO:0044237	BP	cellular metabolic process	1122	8.2e-42	3.9e-39
GO:0098771	BP	inorganic ion homeostasis	84	1.7e-39	7.9e-37
GO:0055080	BP	cation homeostasis	84	1.7e-39	7.9e-37
GO:0050801	BP	ion homeostasis	84	4.3e-39	2e-36
GO:0016503	MF	pheromone receptor activity	52	2.4e-37	5.1e-35
GO:0043170	BP	macromolecule metabolic process	1053	1.3e-37	6e-35
GO:0048878	BP	chemical homeostasis	89	1e-36	4.9e-34
GO:0006952	BP	defense response	105	3.5e-33	1.7e-30
GO:0015078	MF	hydrogen ion transmembrane transporter activity	94	2.7e-29	5.6e-27
GO:0009055	MF	electron carrier activity	76	4.8e-27	1e-24
GO:0044238	BP	primary metabolic process	1111	1.1e-25	5e-23
GO:0016676	MF	oxidoreductase activity, acting on a heme group of donors, oxygen as acceptor	51	1.2e-24	2.6e-22
GO:0016675	MF	oxidoreductase activity, acting on a heme group of donors	51	1.2e-24	2.6e-22
GO:0004129	MF	cytochrome-c oxidase activity	51	1.2e-24	2.6e-22
GO:0019725	BP	cellular homeostasis	93	7.6e-25	3.6e-22
GO:0071704	BP	organic substance metabolic process	1140	2.8e-24	1.3e-21
GO:0015002	MF	heme-copper terminal oxidase activity	51	2.3e-21	4.8e-19
GO:0005506	MF	iron ion binding	89	1.2e-19	2.5e-17
GO:0042592	BP	homeostatic process	93	1.5e-19	7e-17
GO:0009987	BP	cellular process	1527	2.2e-18	1e-15
GO:0031492	MF	nucleosomal DNA binding	23	4.4e-15	9.2e-13
GO:0043566	MF	structure-specific DNA binding	23	4.4e-15	9.2e-13
GO:0031490	MF	chromatin DNA binding	23	4.4e-15	9.2e-13
GO:0031491	MF	nucleosome binding	23	6.7e-14	1.4e-11
GO:0008152	BP	metabolic process	1180	2.2e-13	1e-10
GO:0006122	BP	mitochondrial electron transport, ubiquinol to cytochrome c	15	5.4e-12	2.5e-09
GO:0042775	BP	mitochondrial ATP synthesis coupled electron transport	15	3.9e-11	1.8e-08
GO:0006754	BP	ATP biosynthetic process	27	4.1e-11	1.9e-08
GO:0015985	BP	energy coupled proton transport, down electrochemical gradient	27	4.1e-11	1.9e-08
GO:0015986	BP	ATP synthesis coupled proton transport	27	4.1e-11	1.9e-08
GO:0031497	BP	chromatin assembly	39	4.1e-11	1.9e-08
GO:0006334	BP	nucleosome assembly	39	4.1e-11	1.9e-08
GO:0015992	BP	proton transport	42	6.3e-11	2.9e-08
GO:0006818	BP	hydrogen transport	42	6.3e-11	2.9e-08
GO:0034728	BP	nucleosome organization	39	6.3e-11	2.9e-08
GO:0006333	BP	chromatin assembly or disassembly	39	1.4e-10	6.7e-08
GO:0022900	BP	electron transport chain	25	1.6e-10	7.5e-08
GO:0008135	MF	translation factor activity, RNA binding	33	4.2e-10	8.8e-08
GO:0015077	MF	monovalent inorganic cation transmembrane transporter activity	103	6.9e-10	1.5e-07
GO:0016859	MF	cis-trans isomerase activity	27	8.3e-10	1.7e-07
GO:0003755	MF	peptidyl-prolyl cis-trans isomerase activity	27	8.3e-10	1.7e-07
GO:0005126	MF	cytokine receptor binding	50	1.4e-09	2.9e-07
GO:0006323	BP	DNA packaging	39	6.6e-10	3.1e-07
GO:0000413	BP	protein peptidyl-prolyl isomerization	27	8.3e-10	3.9e-07
GO:0018208	BP	peptidyl-proline modification	27	8.3e-10	3.9e-07
GO:0065004	BP	protein-DNA complex assembly	39	9.5e-10	4.4e-07
GO:0046034	BP	ATP metabolic process	43	1.1e-09	5.3e-07
GO:0022904	BP	respiratory electron transport chain	21	1.2e-09	5.5e-07
GO:0019843	MF	rRNA binding	17	2.8e-09	5.8e-07
GO:0071824	BP	protein-DNA complex subunit organization	39	1.4e-09	6.3e-07
GO:0009168	BP	purine ribonucleoside monophosphate biosynthetic process	27	1.4e-09	6.7e-07
GO:0009127	BP	purine nucleoside monophosphate biosynthetic process	27	1.4e-09	6.7e-07
GO:0006812	BP	cation transport	132	2.1e-09	9.6e-07
GO:0006457	BP	protein folding	50	2.4e-09	1.1e-06
GO:0071103	BP	DNA conformation change	39	5.3e-09	2.5e-06
GO:0009167	BP	purine ribonucleoside monophosphate metabolic process	43	7.1e-09	3.4e-06
GO:0009126	BP	purine nucleoside monophosphate metabolic process	43	7.1e-09	3.4e-06
GO:0009156	BP	ribonucleoside monophosphate biosynthetic process	27	1e-08	4.8e-06
GO:0005549	MF	odorant binding	13	2.3e-08	4.8e-06
GO:0009161	BP	ribonucleoside monophosphate metabolic process	43	2.2e-08	1e-05
GO:0008097	MF	5S rRNA binding	10	5e-08	1.1e-05
GO:0009124	BP	nucleoside monophosphate biosynthetic process	27	2.5e-08	1.2e-05
GO:0045747	BP	positive regulation of Notch signaling pathway	9	3.6e-08	1.7e-05
GO:0008593	BP	regulation of Notch signaling pathway	9	3.6e-08	1.7e-05
GO:0065008	BP	regulation of biological quality	104	5.6e-08	2.6e-05
GO:0006950	BP	response to stress	113	5.6e-08	2.6e-05
GO:0009123	BP	nucleoside monophosphate metabolic process	43	6.5e-08	3e-05
GO:0003743	MF	translation initiation factor activity	23	1.6e-07	3.4e-05
GO:0003682	MF	chromatin binding	23	1.6e-07	3.4e-05
GO:0009199	BP	ribonucleoside triphosphate metabolic process	43	8.4e-08	3.9e-05
GO:0009144	BP	purine nucleoside triphosphate metabolic process	43	8.4e-08	3.9e-05
GO:0009205	BP	purine ribonucleoside triphosphate metabolic process	43	8.4e-08	3.9e-05
GO:0003785	MF	actin monomer binding	11	1.8e-07	3.9e-05
GO:0009142	BP	nucleoside triphosphate biosynthetic process	27	8.9e-08	4.2e-05
GO:0009145	BP	purine nucleoside triphosphate biosynthetic process	27	8.9e-08	4.2e-05
GO:0009206	BP	purine ribonucleoside triphosphate biosynthetic process	27	8.9e-08	4.2e-05
GO:0009201	BP	ribonucleoside triphosphate biosynthetic process	27	8.9e-08	4.2e-05
GO:1902600	BP	hydrogen ion transmembrane transport	33	1.2e-07	5.8e-05
GO:0006413	BP	translational initiation	22	1.3e-07	6e-05
GO:0006119	BP	oxidative phosphorylation	16	1.4e-07	6.8e-05
GO:0042773	BP	ATP synthesis coupled electron transport	16	1.4e-07	6.8e-05
GO:0009116	BP	nucleoside metabolic process	50	1.4e-07	6.8e-05
GO:0009141	BP	nucleoside triphosphate metabolic process	43	1.8e-07	8.3e-05
GO:1901657	BP	glycosyl compound metabolic process	50	1.8e-07	8.4e-05
GO:0016925	BP	protein sumoylation	8	2.4e-07	0.00011
GO:0045333	BP	cellular respiration	21	2.6e-07	0.00012
GO:0003676	MF	nucleic acid binding	413	1.3e-06	0.00026
GO:0042278	BP	purine nucleoside metabolic process	43	1.4e-06	0.00064
GO:0046128	BP	purine ribonucleoside metabolic process	43	1.4e-06	0.00064
GO:2000117	BP	negative regulation of cysteine-type endopeptidase activity	7	1.6e-06	0.00075
GO:0043154	BP	negative regulation of cysteine-type endopeptidase activity involved in apoptotic process	7	1.6e-06	0.00075
GO:0019079	BP	viral genome replication	7	1.6e-06	0.00075
GO:0009119	BP	ribonucleoside metabolic process	43	2.6e-06	0.0012
GO:0006325	BP	chromatin organization	52	3e-06	0.0014
GO:0016681	MF	oxidoreductase activity, acting on diphenols and related substances as donors, cytochrome as acceptor	10	7.7e-06	0.0016
GO:0008121	MF	ubiquinol-cytochrome-c reductase activity	10	7.7e-06	0.0016
GO:0042451	BP	purine nucleoside biosynthetic process	27	3.9e-06	0.0018
GO:0046129	BP	purine ribonucleoside biosynthetic process	27	3.9e-06	0.0018
GO:0030001	BP	metal ion transport	90	5.4e-06	0.0025
GO:0003723	MF	RNA binding	88	1.2e-05	0.0025
GO:0022890	MF	inorganic cation transmembrane transporter activity	104	1.3e-05	0.0026
GO:0018193	BP	peptidyl-amino acid modification	35	6.2e-06	0.0029
GO:0003746	MF	translation elongation factor activity	10	1.8e-05	0.0037
GO:0016679	MF	oxidoreductase activity, acting on diphenols and related substances as donors	10	1.8e-05	0.0037
GO:0009163	BP	nucleoside biosynthetic process	27	9.3e-06	0.0044
GO:0042455	BP	ribonucleoside biosynthetic process	27	9.3e-06	0.0044
GO:0015980	BP	energy derivation by oxidation of organic compounds	21	1e-05	0.0048
GO:1901659	BP	glycosyl compound biosynthetic process	27	1.2e-05	0.0057
GO:0006953	BP	acute-phase response	9	1.4e-05	0.0067
GO:0009150	BP	purine ribonucleotide metabolic process	45	1.8e-05	0.0086
GO:0048306	MF	calcium-dependent protein binding	7	4.4e-05	0.0091
GO:0009259	BP	ribonucleotide metabolic process	45	2.2e-05	0.01
GO:0010466	BP	negative regulation of peptidase activity	8	2.6e-05	0.012
GO:0008186	MF	RNA-dependent ATPase activity	6	6.6e-05	0.014
GO:0004004	MF	ATP-dependent RNA helicase activity	6	6.6e-05	0.014
GO:0004014	MF	adenosylmethionine decarboxylase activity	5	7.2e-05	0.015
GO:0002526	BP	acute inflammatory response	9	3.5e-05	0.016
GO:0006163	BP	purine nucleotide metabolic process	45	3.5e-05	0.016
GO:0006414	BP	translational elongation	10	3.7e-05	0.018
GO:0006352	BP	DNA-templated transcription, initiation	20	3.8e-05	0.018
GO:0010951	BP	negative regulation of endopeptidase activity	7	4.4e-05	0.02
GO:0019693	BP	ribose phosphate metabolic process	45	4.8e-05	0.023
GO:0008601	MF	protein phosphatase type 2A regulator activity	10	0.00013	0.028
GO:0072521	BP	purine-containing compound metabolic process	45	6.5e-05	0.031
GO:0045861	BP	negative regulation of proteolysis	8	6.7e-05	0.031
GO:0008216	BP	spermidine metabolic process	5	7.2e-05	0.034
GO:0008295	BP	spermidine biosynthetic process	5	7.2e-05	0.034
GO:0004867	MF	serine-type endopeptidase inhibitor activity	22	0.00018	0.038
GO:0008227	MF	G-protein coupled amine receptor activity	16	0.0002	0.041
GO:0003724	MF	RNA helicase activity	6	0.00023	0.048
