# Supplementary material for: Genome sequence and comparative analysis of reindeer (Rangifer tarandus) in northern Eurasia
Source: Sci Rep. 2020 Jun 2;10:8980. doi: 10.1038/s41598-020-65487-y (PMC7265531; doi:10.1038/s41598-020-65487-y)
Supplement: Supplementary file 7 — Dataset 6. [file 41598_2020_65487_MOESM7_ESM.xlsx]

## Sheet: Postively selected genes
Genes exhibiting signatures of positive selection.
Positively selected gene ID	gene descripiton	Gene symbole	P-value
ENSP00000380148-D2	SYB_TORCA Synaptobrevin OS=Torpedo californica	ENSP00000380148-D2	0.0001204
ENSBTAP00000037647	A2ML1_HUMAN Alpha-2-macroglobulin-like protein 1 OS=Homo sapiens	A2ML1	1.04e-07
XP_010998348.1	ABCA2_HUMAN ATP-binding cassette sub-family A member 2 OS=Homo sapiens	ABCA2	0
ENSCAFP00000021425	ABLM1_MOUSE Actin-binding LIM protein 1 OS=Mus musculus	Ablim1	0
ENSCAFP00000027077	ABLM3_HUMAN Actin-binding LIM protein 3 OS=Homo sapiens	ABLIM3	5.22e-15
ENSCAFP00000008245	AVR2A_BOVIN Activin receptor type-2A OS=Bos taurus	ACVR2A	6.58e-11
XP_010994846.1	ADA28_MACFA Disintegrin and metalloproteinase domain-containing protein 28 OS=Macaca fascicularis	ADAM28	0
ENSBTAP00000016677-D5	ATS15_MOUSE A disintegrin and metalloproteinase with thrombospondin motifs 15 OS=Mus musculus	Adamts15	0
ENSBTAP00000020085	ATS18_MOUSE A disintegrin and metalloproteinase with thrombospondin motifs 18 OS=Mus musculus	Adamts18	0.000152733
ENSBTAP00000009896	DSRAD_RAT Double-stranded RNA-specific adenosine deaminase OS=Rattus norvegicus	Adar	8.32e-06
ENSBTAP00000007831	AGRA1_MOUSE Adhesion G protein-coupled receptor A1 OS=Mus musculus	Adgra1	0.00355154
ENSBTAP00000002068	AGO2_RABIT Protein argonaute-2 (Fragment) OS=Oryctolagus cuniculus	AGO2	0
ENSBTAP00000023877	AHI1_MOUSE Jouberin OS=Mus musculus	Ahi1	4.18e-07
ENSBTAP00000046086	AKAP1_MOUSE A-kinase anchor protein 1, mitochondrial OS=Mus musculus	Akap1	0.000676974
ENSBTAP00000040728	A16A1_MOUSE Aldehyde dehydrogenase family 16 member A1 OS=Mus musculus	Aldh16a1	0
ENSCAFP00000022796	AL4A1_BOVIN Delta-1-pyrroline-5-carboxylate dehydrogenase, mitochondrial OS=Bos taurus	ALDH4A1	1.01e-10
XP_010978117.1	PPBT_RAT Alkaline phosphatase, tissue-nonspecific isozyme OS=Rattus norvegicus	Alpl	0.000943107
ENSCAFP00000010309	AMHR2_HUMAN Anti-Muellerian hormone type-2 receptor OS=Homo sapiens	AMHR2	1.15e-14
XP_010974219.1	AMPD2_RAT AMP deaminase 2 OS=Rattus norvegicus	Ampd2	0.00213464
XP_010977352.1	AN13A_HUMAN Ankyrin repeat domain-containing protein 13A OS=Homo sapiens	ANKRD13A	4.01e-11
ENSCAFP00000015905	ANR44_CHICK Serine/threonine-protein phosphatase 6 regulatory ankyrin repeat subunit B OS=Gallus gallus	ANKRD44	0.00243318
XP_010978665.1-D2	APBB1_RAT Amyloid beta A4 precursor protein-binding family B member 1 OS=Rattus norvegicus	Apbb1	0
ENSBTAP00000016629	AB1IP_MOUSE Amyloid beta A4 precursor protein-binding family B member 1-interacting protein OS=Mus musculus	Apbb1ip	0.000121796
XP_010988324.1	AQP11_HUMAN Aquaporin-11 OS=Homo sapiens	AQP11	1.57e-05
ENSBTAP00000025341	AQP4_RAT Aquaporin-4 OS=Rattus norvegicus	Aqp4	5.44e-15
ENSBTAP00000021198	ARAP3_HUMAN Arf-GAP with Rho-GAP domain, ANK repeat and PH domain-containing protein 3 OS=Homo sapiens	ARAP3	0
ENSBTAP00000016461	ARGI1_RABIT Arginase-1 OS=Oryctolagus cuniculus	ARG1	8.63e-05
ENSBTAP00000027619	ARHG6_CHICK Rho guanine nucleotide exchange factor 6 OS=Gallus gallus	ARHGEF6	0
ENSBTAP00000040256	ARL1_HUMAN ADP-ribosylation factor-like protein 1 OS=Homo sapiens	ARL1	2.17e-07
ENSBTAP00000045295-D2	ASAP1_BOVIN Arf-GAP with SH3 domain, ANK repeat and PH domain-containing protein 1 OS=Bos taurus	ASAP1	0
ENSBTAP00000055026	ASB9_MOUSE Ankyrin repeat and SOCS box protein 9 OS=Mus musculus	Asb9	2.23e-05
XP_010988001.1	ASIC1_MOUSE Acid-sensing ion channel 1 OS=Mus musculus	Asic1	1.39e-06
XP_010982852.1	ATF6A_HUMAN Cyclic AMP-dependent transcription factor ATF-6 alpha OS=Homo sapiens	ATF6	1.65e-06
XP_010998942.1	ATG13_PONAB Autophagy-related protein 13 OS=Pongo abelii	ATG13	0
ENSBTAP00000032012	AT11C_HUMAN Phospholipid-transporting ATPase IG OS=Homo sapiens	ATP11C	3.92e-12
ENSBTAP00000031534	AT8B1_HUMAN Phospholipid-transporting ATPase IC OS=Homo sapiens	ATP8B1	0.000135209
ENSBTAP00000037042	ZA2G_RAT Zinc-alpha-2-glycoprotein OS=Rattus norvegicus	Azgp1	0
ENSBTAP00000023084	BAG5_CHICK BAG family molecular chaperone regulator 5 OS=Gallus gallus	BAG5	9.3e-05
ENSBTAP00000004211	BCAR3_MOUSE Breast cancer anti-estrogen resistance protein 3 OS=Mus musculus	Bcar3	0.00201447
ENSCAFP00000029839-D3	BCAR3_XENLA Breast cancer anti-estrogen resistance protein 3 homolog OS=Xenopus laevis	bcar3	0
XP_010973374.1	BCORL_MOUSE BCL-6 corepressor-like protein 1 OS=Mus musculus	Bcorl1	0.00052858
ENSBTAP00000003277	BDH2_BOVIN 3-hydroxybutyrate dehydrogenase type 2 OS=Bos taurus	BDH2	0.000407235
ENSBTAP00000028949	BKRB2_RAT B2 bradykinin receptor OS=Rattus norvegicus	Bdkrb2	8.2e-05
ENSBTAP00000056108	BIRC7_XENTR Baculoviral IAP repeat-containing protein 7 OS=Xenopus tropicalis	birc7	1.19e-09
ENSP00000224764	BMR1A_MOUSE Bone morphogenetic protein receptor type-1A OS=Mus musculus	Bmpr1a	1.47e-05
ENSBTAP00000022985	BPIB4_RAT BPI fold-containing family B member 4 OS=Rattus norvegicus	Bpifb4	2.62e-07
ENSBTAP00000001311	BRCA2_MOUSE Breast cancer type 2 susceptibility protein homolog OS=Mus musculus	Brca2	0.00223097
ENSBTAP00000003242	BRD4_HUMAN Bromodomain-containing protein 4 OS=Homo sapiens	BRD4	0
ENSBTAP00000009521	BUBR1_ARATH Mitotic spindle checkpoint protein BUBR1 OS=Arabidopsis thaliana	BUBR1	7.25e-05
ENSBTAP00000007948	BZW1_RAT Basic leucine zipper and W2 domain-containing protein 1 OS=Rattus norvegicus	Bzw1	7.32e-05
XP_010974430.1-D4	C1S_RAT Complement C1s subcomponent OS=Rattus norvegicus	C1s	6.15e-08
ENSBTAP00000020243	CAH3_HORSE Carbonic anhydrase 3 OS=Equus caballus	CA3	3.93e-06
ENSBTAP00000012991	CAC1G_RAT Voltage-dependent T-type calcium channel subunit alpha-1G OS=Rattus norvegicus	Cacna1g	0
ENSBTAP00000053235	CTSRD_HUMAN Cation channel sperm-associated protein subunit delta OS=Homo sapiens	CATSPERD	0
ENSBTAP00000040922	CCD63_HUMAN Coiled-coil domain-containing protein 63 OS=Homo sapiens	CCDC63	0
ENSBTAP00000000103	CD276_HUMAN CD276 antigen OS=Homo sapiens	CD276	4.5e-13
ENSBTAP00000003593	CLM1_MOUSE CMRF35-like molecule 1 OS=Mus musculus	Cd300lf	1.53e-05
ENSBTAP00000007723	CD37_MOUSE Leukocyte antigen CD37 OS=Mus musculus	Cd37	3.02e-07
XP_010998465.1	CD81_CHLAE CD81 antigen OS=Chlorocebus aethiops	CD81	0.000110702
ENSBTAP00000032224	CD86_RABIT T-lymphocyte activation antigen CD86 OS=Oryctolagus cuniculus	CD86	2.45e-05
ENSCAFP00000026768	CADH2_BOVIN Cadherin-2 (Fragment) OS=Bos taurus	CDH2	0.000499164
ENSBTAP00000042970	CADH3_MOUSE Cadherin-3 OS=Mus musculus	Cdh3	0.000310637
ENSBTAP00000012270	CDON_RAT Cell adhesion molecule-related/down-regulated by oncogenes OS=Rattus norvegicus	Cdon	0.00327844
ENSBTAP00000041320	CE120_BOVIN Centrosomal protein of 120 kDa OS=Bos taurus	CEP120	7.09e-09
ENSBTAP00000018792	CE164_HUMAN Centrosomal protein of 164 kDa OS=Homo sapiens	CEP164	0.0018535
XP_010991775.1	CEPT1_RAT Choline/ethanolaminephosphotransferase 1 OS=Rattus norvegicus	Cept1	1.43e-13
ENSBTAP00000023697	CFA52_MOUSE Cilia- and flagella-associated protein 52 OS=Mus musculus	Cfap52	1.34e-08
ENSBTAP00000034709	Y2138_DROME Formin-like protein CG32138 OS=Drosophila melanogaster	CG32138	0
XP_010988350.1	CHSTB_HUMAN Carbohydrate sulfotransferase 11 OS=Homo sapiens	CHST11	7.13e-07
ENSBTAP00000013093	CIPC_PONAB CLOCK-interacting pacemaker OS=Pongo abelii	CIPC	0.00340464
ENSBTAP00000028792	CKN1_SCHPO DNA excision repair protein ckn1 OS=Schizosaccharomyces pombe (strain 972 / ATCC 24843)	ckn1	6.93e-05
ENSBTAP00000047461	CNGB3_MOUSE Cyclic nucleotide-gated cation channel beta-3 OS=Mus musculus	Cngb3	0
ENSBTAP00000013440	COBA1_HUMAN Collagen alpha-1(XI) chain OS=Homo sapiens	COL11A1	0
ENSBTAP00000034542	CRA1B_DANRE Collagen alpha-1(XXVII) chain B OS=Danio rerio	col27a1b	0
XP_010993444.1	COMP_HUMAN Cartilage oligomeric matrix protein OS=Homo sapiens	COMP	3.91e-07
ENSBTAP00000002847	CORIN_MOUSE Atrial natriuretic peptide-converting enzyme OS=Mus musculus	Corin	0.000121202
ENSBTAP00000017924	CBPA5_HUMAN Carboxypeptidase A5 OS=Homo sapiens	CPA5	5.45e-12
XP_010987715.1	CBPB1_RAT Carboxypeptidase B OS=Rattus norvegicus	Cpb1	3.71e-06
ENSBTAP00000016173-D7	CPNE7_MOUSE Copine-7 OS=Mus musculus	Cpne7	1.69e-09
ENSCAFP00000008109	CPNE9_RAT Copine-9 OS=Rattus norvegicus	Cpne9	0
ENSBTAP00000006577	CTNA2_MOUSE Catenin alpha-2 OS=Mus musculus	Ctnna2	9.89e-11
ENSCAFP00000030952	CTRC_MOUSE Chymotrypsin-C OS=Mus musculus	Ctrc	0.000117717
ENSBTAP00000028619	CTTB2_SHEEP Cortactin-binding protein 2 OS=Ovis aries	CTTNBP2	0.00108255
ENSBTAP00000026580	CY24B_PIG Cytochrome b-245 heavy chain (Fragment) OS=Sus scrofa	CYBB	6.42e-07
ENSBTAP00000006957	CP7A1_PIG Cholesterol 7-alpha-monooxygenase OS=Sus scrofa	CYP7A1	0
ENSBTAP00000014143	DDR1_RAT Epithelial discoidin domain-containing receptor 1 OS=Rattus norvegicus	Ddr1	1.11e-15
ENSCAFP00000023097	DDX11_MOUSE Probable ATP-dependent RNA helicase DDX11 OS=Mus musculus	Ddx11	1.54e-12
XP_010981507.1	DGKZ_MOUSE Diacylglycerol kinase zeta OS=Mus musculus	Dgkz	1.61e-13
XP_010990073.1	DRS7C_BOVIN Dehydrogenase/reductase SDR family member 7C OS=Bos taurus	DHRS7C	0
ENSCAFP00000012495-D2	DLGP1_DANRE Disks large-associated protein 1 OS=Danio rerio	dlgap1	9.19e-10
ENSCAFP00000025801	DOCK7_MOUSE Dedicator of cytokinesis protein 7 OS=Mus musculus	Dock7	0
ENSMUSP00000113465-D2	DPF3_HUMAN Zinc finger protein DPF3 OS=Homo sapiens	DPF3	0.00274989
ENSBTAP00000000929	DUS8_HUMAN Dual specificity protein phosphatase 8 OS=Homo sapiens	DUSP8	0
ENSBTAP00000004002-D2	DVL3_MOUSE Segment polarity protein dishevelled homolog DVL-3 OS=Mus musculus	Dvl3	0
ENSBTAP00000022518	E2F7_XENTR Transcription factor E2F7 OS=Xenopus tropicalis	e2f7	0
ENSBTAP00000017662	EFCB3_BOVIN EF-hand calcium-binding domain-containing protein 3 OS=Bos taurus	EFCAB3	0.000404601
ENSBTAP00000007776	EFCC1_MOUSE EF-hand and coiled-coil domain-containing protein 1 OS=Mus musculus	Efcc1	1.77e-09
ENSBTAP00000023678	EFHC2_DANRE EF-hand domain-containing family member C2 OS=Danio rerio	efhc2	5.85e-05
ENSCAFP00000009014-D3	EFNB3_HUMAN Ephrin-B3 OS=Homo sapiens	EFNB3	0
ENSBTAP00000055288	EGR2_MOUSE E3 SUMO-protein ligase EGR2 OS=Mus musculus	Egr2	0.00043715
ENSBTAP00000055485	ELK1_RAT ETS domain-containing protein Elk-1 OS=Rattus norvegicus	Elk1	3.96e-08
ENSBTAP00000004358	ELOV5_MACFA Elongation of very long chain fatty acids protein 5 OS=Macaca fascicularis	ELOVL5	1.35e-06
ENSCAFP00000006579	EMAL2_RAT Echinoderm microtubule-associated protein-like 2 OS=Rattus norvegicus	Eml2	0
ENSBTAP00000005477	EMAL5_MOUSE Echinoderm microtubule-associated protein-like 5 OS=Mus musculus	Eml5	9.06e-07
ENSBTAP00000043168	ENDOU_BOVIN Poly(U)-specific endoribonuclease OS=Bos taurus	ENDOU	3.64e-07
XP_010998388.1	ENDOV_MOUSE Endonuclease V OS=Mus musculus	Endov	5.28e-08
XP_010979165.1	ENOX2_HUMAN Ecto-NOX disulfide-thiol exchanger 2 OS=Homo sapiens	ENOX2	3.01e-05
XP_010985811.1	E41L5_RAT Band 4.1-like protein 5 OS=Rattus norvegicus	Epb41l5	6.64e-05
ENSCAFP00000023565-D3	EPHB3_MOUSE Ephrin type-B receptor 3 OS=Mus musculus	Ephb3	0
ENSBTAP00000012517	ES8L1_MOUSE Epidermal growth factor receptor kinase substrate 8-like protein 1 OS=Mus musculus	Eps8l1	0.00171431
ENSBTAP00000022347	ERN2_HUMAN Serine/threonine-protein kinase/endoribonuclease IRE2 OS=Homo sapiens	ERN2	0.00019035
ENSBTAP00000037030	ESRP1_RAT Epithelial splicing regulatory protein 1 OS=Rattus norvegicus	Esrp1	1.41e-05
ENSBTAP00000013587-D2	AT2L1_HUMAN Ethanolamine-phosphate phospho-lyase OS=Homo sapiens	ETNPPL	0.000255008
ENSBTAP00000011011	EXD1_MOUSE Exonuclease 3'-5' domain-containing protein 1 OS=Mus musculus	Exd1	0.000276758
XP_010998109.1	F1891_HUMAN Protein FAM189A1 OS=Homo sapiens	FAM189A1	1.71e-06
ENSCAFP00000013669	FBLN1_MOUSE Fibulin-1 OS=Mus musculus	Fbln1	0
ENSBTAP00000002336	FBX27_HUMAN F-box only protein 27 OS=Homo sapiens	FBXO27	1.42e-06
ENSBTAP00000024922	FCRL5_HUMAN Fc receptor-like protein 5 OS=Homo sapiens	FCRL5	0
ENSCAFP00000015103	FLI1_XENLA Retroviral integration site protein Fli-1 homolog OS=Xenopus laevis	fli1	0
ENSBTAP00000010925	FINC_HUMAN Fibronectin OS=Homo sapiens	FN1	0.00261502
ENSBTAP00000027072	FNBP1_HUMAN Formin-binding protein 1 OS=Homo sapiens	FNBP1	1.42e-06
ENSBTAP00000027858	FNBP4_MOUSE Formin-binding protein 4 OS=Mus musculus	Fnbp4	0
ENSBTAP00000053389	FOXO1_PIG Forkhead box protein O1 OS=Sus scrofa	FOXO1	1.64e-14
ENSBTAP00000056239-D6	FZD4_RAT Frizzled-4 OS=Rattus norvegicus	Fzd4	0.000235048
XP_010978635.1	GBRA2_BOVIN Gamma-aminobutyric acid receptor subunit alpha-2 OS=Bos taurus	GABRA2	1.11e-15
ENSCAFP00000031612	GBRA6_RAT Gamma-aminobutyric acid receptor subunit alpha-6 OS=Rattus norvegicus	Gabra6	0
ENSBTAP00000054709	GLUC_SHEEP Glucagon (Fragment) OS=Ovis aries	GCG	1.19e-10
ENSBTAP00000015339	GUAD_HUMAN Guanine deaminase OS=Homo sapiens	GDA	0.000363534
ENSBTAP00000031154	DGKH_DROGR Diacylglycerol kinase eta OS=Drosophila grimshawi	GH18973	9.51e-06
ENSBTAP00000027188	CXA3_MOUSE Gap junction alpha-3 protein OS=Mus musculus	Gja3	2.23e-05
ENSBTAP00000006662	GLP2R_MOUSE Glucagon-like peptide 2 receptor OS=Mus musculus	Glp2r	0
ENSCAFP00000011700	GLRA1_BOVIN Glycine receptor subunit alpha-1 OS=Bos taurus	GLRA1	3.48e-09
ENSCAFP00000026275	GLRA4_HUMAN Glycine receptor subunit alpha-4 OS=Homo sapiens	GLRA4	1.92e-07
ENSCAFP00000016683-D4	GBB1_RAT Guanine nucleotide-binding protein G(I)/G(S)/G(T) subunit beta-1 OS=Rattus norvegicus	Gnb1	0.000168438
ENSBTAP00000011475	GPC3_MOUSE Glypican-3 OS=Mus musculus	Gpc3	0
ENSBTAP00000055143	GPR56_PONPY G-protein coupled receptor 56 OS=Pongo pygmaeus	GPR56	6.21e-06
ENSCAFP00000026256	GRIA1_MOUSE Glutamate receptor 1 OS=Mus musculus	Gria1	0.000974773
ENSP00000327687	GRIK2_MACFA Glutamate receptor ionotropic, kainate 2 OS=Macaca fascicularis	GRIK2	0.0021054
ENSBTAP00000024549	NMD3B_MOUSE Glutamate receptor ionotropic, NMDA 3B OS=Mus musculus	Grin3b	0
ENSCAFP00000006522	GRM5_MOUSE Metabotropic glutamate receptor 5 OS=Mus musculus	Grm5	0
ENSMUSP00000124131	TLE2_DANRE Protein groucho-2 OS=Danio rerio	gro2	0.000703289
ENSBTAP00000030280	HECAM_BOVIN Hepatocyte cell adhesion molecule OS=Bos taurus	HEPACAM	0.000534978
ENSBTAP00000027362	HERC4_RAT Probable E3 ubiquitin-protein ligase HERC4 OS=Rattus norvegicus	Herc4	5.79e-09
ENSBTAP00000004836	HIF1A_BOSMU Hypoxia-inducible factor 1-alpha OS=Bos mutus grunniens	HIF1A	0
ENSBTAP00000040311	HJURP_MOUSE Holliday junction recognition protein OS=Mus musculus	Hjurp	0.000884115
ENSBTAP00000007052	HEM3_BOVIN Porphobilinogen deaminase OS=Bos taurus	HMBS	0.00341883
ENSBTAP00000020078	DHI1_RAT Corticosteroid 11-beta-dehydrogenase isozyme 1 OS=Rattus norvegicus	Hsd11b1	0.0014246
ENSBTAP00000037874	HSF2_CHICK Heat shock factor protein 2 OS=Gallus gallus	HSF2	4.71e-05
ENSCAFP00000027104	5HT4R_MOUSE 5-hydroxytryptamine receptor 4 OS=Mus musculus	Htr4	1.77e-08
XP_010983809.1	IFNAB_BOVIN Interferon alpha-B OS=Bos taurus	IFNAB	1.45e-09
ENSP00000264020	IFT46_DANRE Intraflagellar transport protein 46 homolog OS=Danio rerio	ift46	0.00196323
ENSP00000251296	IGS21_HUMAN Immunoglobulin superfamily member 21 OS=Homo sapiens	IGSF21	4.87e-11
ENSCAFP00000008794	RED_HUMAN Protein Red OS=Homo sapiens	IK	7.19e-05
ENSBTAP00000019865	IL6_BUBBU Interleukin-6 OS=Bubalus bubalis	IL6	0.00322612
ENSBTAP00000012349	INF2_HUMAN Inverted formin-2 OS=Homo sapiens	INF2	0
ENSMUSP00000121519-D3	ING5_MOUSE Inhibitor of growth protein 5 OS=Mus musculus	Ing5	0.000119388
ENSBTAP00000015737	IPPK_DANRE Inositol-pentakisphosphate 2-kinase OS=Danio rerio	ippk	2.66e-15
ENSBTAP00000022687	ITB2_PIG Integrin beta-2 OS=Sus scrofa	ITGB2	0.00012762
ENSP00000384399	ITPK1_BOVIN Inositol-tetrakisphosphate 1-kinase OS=Bos taurus	ITPK1	0
ENSBTAP00000004101	JAK1_MOUSE Tyrosine-protein kinase JAK1 OS=Mus musculus	Jak1	0
ENSBTAP00000015532	JAK1_HUMAN Tyrosine-protein kinase JAK1 OS=Homo sapiens	JAK1	2.75e-08
ENSBTAP00000048996	KATL1_PAPAN Katanin p60 ATPase-containing subunit A-like 1 OS=Papio anubis	KATNAL1	5.55e-15
ENSBTAP00000051325	KTNB1_MOUSE Katanin p80 WD40 repeat-containing subunit B1 OS=Mus musculus	Katnb1	6.29e-06
ENSCAFP00000024323	KCIP4_BOVIN Kv channel-interacting protein 4 OS=Bos taurus	KCNIP4	2.12e-12
ENSCAFP00000022780	KCMA1_CANLF Calcium-activated potassium channel subunit alpha-1 (Fragment) OS=Canis lupus familiaris	KCNMA1	4.46e-09
ENSBTAP00000042950	KCMB2_MOUSE Calcium-activated potassium channel subunit beta-2 OS=Mus musculus	Kcnmb2	0.000552572
ENSBTAP00000027546	KCNQ3_BOVIN Potassium voltage-gated channel subfamily KQT member 3 OS=Bos taurus	KCNQ3	0.000443623
ENSP00000366271-D2	KDM2B_HUMAN Lysine-specific demethylase 2B OS=Homo sapiens	KDM2B	2.53e-14
ENSBTAP00000027280-D3	KDM5B_MOUSE Lysine-specific demethylase 5B OS=Mus musculus	Kdm5b	0
ENSBTAP00000001242	KI16B_HUMAN Kinesin-like protein KIF16B OS=Homo sapiens	KIF16B	6.04e-07
ENSCAFP00000007987	KLF6_HUMAN Krueppel-like factor 6 OS=Homo sapiens	KLF6	7.09e-11
ENSBTAP00000020894	IMA8_PIG Importin subunit alpha-8 OS=Sus scrofa	KPNA7	2.19e-12
ENSBTAP00000055985	KTDAP_CANLF Keratinocyte differentiation-associated protein OS=Canis lupus familiaris	KRTDAP	1.51e-06
XP_010997366.1	LEF1_RAT Lymphoid enhancer-binding factor 1 OS=Rattus norvegicus	Lef1	2.82e-13
ENSBTAP00000020642	LEMD2_HUMAN LEM domain-containing protein 2 OS=Homo sapiens	LEMD2	0.0010835
ENSBTAP00000055327	LHX9_HUMAN LIM/homeobox protein Lhx9 OS=Homo sapiens	LHX9	4.75e-06
XP_010990535.1	LMTK3_MOUSE Serine/threonine-protein kinase LMTK3 OS=Mus musculus	Lmtk3	0
ENSCAFP00000010122	LNX2_MOUSE Ligand of Numb protein X 2 OS=Mus musculus	Lnx2	0
XP_010987077.1	LPAR1_RAT Lysophosphatidic acid receptor 1 OS=Rattus norvegicus	Lpar1	3.03e-08
XP_010979140.1	LRCH2_HUMAN Leucine-rich repeat and calponin homology domain-containing protein 2 OS=Homo sapiens	LRCH2	0.00288571
ENSP00000345985-D2	LFN1L_DANRE Leucine-rich repeat and fibronectin type III domain-containing protein 1-like protein OS=Danio rerio	lrfn1l	3.7e-08
ENSBTAP00000017556	LRP1_CHICK Low-density lipoprotein receptor-related protein 1 OS=Gallus gallus	LRP1	3.11e-15
ENSBTAP00000055569	LRC43_HUMAN Leucine-rich repeat-containing protein 43 OS=Homo sapiens	LRRC43	2e-12
ENSBTAP00000011591	LRC48_HUMAN Leucine-rich repeat-containing protein 48 OS=Homo sapiens	LRRC48	6.3e-07
XP_010982941.1	LRC72_BOVIN Leucine-rich repeat-containing protein 72 OS=Bos taurus	LRRC72	2.76e-09
ENSBTAP00000004335	LRCC1_MOUSE Leucine-rich repeat and coiled-coil domain-containing protein 1 OS=Mus musculus	Lrrcc1	0.000326286
ENSP00000308315-D4	LUM_COTJA Lumican OS=Coturnix coturnix japonica	LUM	0
ENSBTAP00000015763-D2	MAL_RAT Myelin and lymphocyte protein OS=Rattus norvegicus	Mal	0.00156834
ENSBTAP00000053863	M4K5_MOUSE Mitogen-activated protein kinase kinase kinase kinase 5 OS=Mus musculus	Map4k5	0.00101869
XP_010985067.1	MA652_ARATH 65-kDa microtubule-associated protein 2 OS=Arabidopsis thaliana	MAP65-2	0
XP_010981434.1	MK08_XENLA Mitogen-activated protein kinase 8 OS=Xenopus laevis	mapk8	2.44e-11
ENSBTAP00000015595	MAS_RAT Proto-oncogene Mas OS=Rattus norvegicus	Mas1	3.83e-06
ENSP00000256429	MB3L1_HUMAN Methyl-CpG-binding domain protein 3-like 1 OS=Homo sapiens	MBD3L1	5.01e-08
ENSBTAP00000019471	MCM8_BOVIN DNA helicase MCM8 OS=Bos taurus	MCM8	0.00318266
ENSBTAP00000031555	MCPH1_PANTR Microcephalin OS=Pan troglodytes	MCPH1	1.06e-07
ENSBTAP00000053186-D2	MED1_MOUSE Mediator of RNA polymerase II transcription subunit 1 OS=Mus musculus	Med1	0
ENSCAFP00000015885-D3	MEF2C_BOVIN Myocyte-specific enhancer factor 2C OS=Bos taurus	MEF2C	0
XP_010978216.1	MEIS1_HUMAN Homeobox protein Meis1 OS=Homo sapiens	MEIS1	1.13e-07
ENSBTAP00000010151	MFSD6_MOUSE Major facilitator superfamily domain-containing protein 6 OS=Mus musculus	Mfsd6	0.00101363
ENSCAFP00000011649	MICA2_XENTR Protein-methionine sulfoxide oxidase mical2 OS=Xenopus tropicalis	mical2	0
ENSBTAP00000026064	MILK1_RAT MICAL-like protein 1 OS=Rattus norvegicus	Micall1	0
ENSP00000399511-D2	MINK1_HUMAN Misshapen-like kinase 1 OS=Homo sapiens	MINK1	0
ENSBTAP00000012060	MLXPL_HUMAN Carbohydrate-responsive element-binding protein OS=Homo sapiens	MLXIPL	0
ENSCAFP00000022184	MMP8_RAT Neutrophil collagenase OS=Rattus norvegicus	Mmp8	1.1e-11
ENSBTAP00000016262	METH_BOVIN Methionine synthase OS=Bos taurus	MTR	3.91e-14
ENSBTAP00000016261	RF1M_BOVIN Peptide chain release factor 1, mitochondrial OS=Bos taurus	MTRF1	1.28e-10
XP_010997466.1	KIME_BOVIN Mevalonate kinase OS=Bos taurus	MVK	0.00352019
ENSBTAP00000056570	MYO16_HUMAN Unconventional myosin-XVI OS=Homo sapiens	MYO16	1.43e-12
ENSBTAP00000010081	MYO1F_MOUSE Unconventional myosin-If OS=Mus musculus	Myo1f	0
XP_010980802.1	MYO3B_MOUSE Myosin-IIIb OS=Mus musculus	Myo3b	8.38e-06
ENSBTAP00000056645	NBEL2_DANRE Neurobeachin-like protein 2 OS=Danio rerio	nbeal2	0.00016838
ENSCAFP00000029760-D2	CASL_HUMAN Enhancer of filamentation 1 OS=Homo sapiens	NEDD9	5.26e-14
XP_010976163.1	NEIL1_MOUSE Endonuclease 8-like 1 OS=Mus musculus	Neil1	0.0027965
ENSBTAP00000000271	NEK2_DICDI Probable serine/threonine-protein kinase nek2 OS=Dictyostelium discoideum	nek2	2.33e-15
ENSBTAP00000020974	NEST_RAT Nestin OS=Rattus norvegicus	Nes	6.97e-05
ENSBTAP00000017129	NETO1_MOUSE Neuropilin and tolloid-like protein 1 OS=Mus musculus	Neto1	1.43e-06
ENSBTAP00000011234	NFIB_HUMAN Nuclear factor 1 B-type OS=Homo sapiens	NFIB	6.96e-06
ENSCAFP00000028385	NFIC_HUMAN Nuclear factor 1 C-type OS=Homo sapiens	NFIC	0
ENSBTAP00000027016	NFKB1_CANLF Nuclear factor NF-kappa-B p105 subunit OS=Canis lupus familiaris	NFKB1	7.48e-08
ENSBTAP00000042124	NGEF_MOUSE Ephexin-1 OS=Mus musculus	Ngef	0.000358387
XP_010989468.1	NID1_HUMAN Nidogen-1 OS=Homo sapiens	NID1	2.34e-05
ENSCAFP00000011160	NEUL_BOVIN Neurolysin, mitochondrial OS=Bos taurus	NLN	0.00018546
ENSBTAP00000028718	NOL7_MOUSE Nucleolar protein 7 OS=Mus musculus	Nol7	0.000172902
ENSCAFP00000006600	NOP2_MOUSE Probable 28S rRNA (cytosine-C(5))-methyltransferase OS=Mus musculus	Nop2	3.22e-05
ENSCAFP00000004730	NPSR1_MOUSE Neuropeptide S receptor OS=Mus musculus	Npsr1	1.63e-13
ENSBTAP00000005903	NPY_HUMAN Pro-neuropeptide Y OS=Homo sapiens	NPY	7.68e-05
ENSBTAP00000006980	NEUT_BOVIN Neurotensin/neuromedin N OS=Bos taurus	NTS	0.000161916
ENSBTAP00000044679	NVL_MOUSE Nuclear valosin-containing protein-like OS=Mus musculus	Nvl	1.69e-11
XP_010993375.1	NWD2_MOUSE NACHT and WD repeat domain-containing protein 2 OS=Mus musculus	Nwd2	0.00087931
ENSBTAP00000012974	P_PIG P protein OS=Sus scrofa	Oca2	0
ENSBTAP00000022981	OPLA_HUMAN 5-oxoprolinase OS=Homo sapiens	OPLAH	1.63e-09
XP_010995616.1-D1308	O13F1_HUMAN Olfactory receptor 13F1 OS=Homo sapiens	OR13F1	9.12e-07
ENSBTAP00000053771	OSMR_HUMAN Oncostatin-M-specific receptor subunit beta OS=Homo sapiens	OSMR	0
ENSBTAP00000010670	OSR1_BOVIN Protein odd-skipped-related 1 OS=Bos taurus	OSR1	0.000760928
XP_010998324.1	OSTF1_BOVIN Osteoclast-stimulating factor 1 OS=Bos taurus	OSTF1	1.03e-08
ENSCAFP00000004588-D4	PABP1_HUMAN Polyadenylate-binding protein 1 OS=Homo sapiens	PABPC1	2.01e-06
ENSBTAP00000046585	PAR12_MOUSE Poly [ADP-ribose] polymerase 12 OS=Mus musculus	Parp12	0.000360518
ENSCAFP00000014771	PARP2_HUMAN Poly [ADP-ribose] polymerase 2 OS=Homo sapiens	PARP2	0.000873534
ENSBTAP00000005313	PARP6_MOUSE Poly [ADP-ribose] polymerase 6 OS=Mus musculus	Parp6	0
XP_010972747.1	PAX2_MOUSE Paired box protein Pax-2 OS=Mus musculus	Pax2	0
ENSP00000298047-D15	PCDH1_HUMAN Protocadherin-1 OS=Homo sapiens	PCDH1	0
ENSCAFP00000031850	PCYXL_BOVIN Prenylcysteine oxidase-like OS=Bos taurus	PCYOX1L	0
ENSBTAP00000055868	PDLI4_MOUSE PDZ and LIM domain protein 4 OS=Mus musculus	Pdlim4	4.97e-10
ENSCAFP00000014429	PDZD4_MOUSE PDZ domain-containing protein 4 OS=Mus musculus	Pdzd4	1.02e-14
ENSBTAP00000003309	PDZ1I_PIG PDZK1-interacting protein 1 OS=Sus scrofa	PDZK1IP1	1.68e-06
ENSP00000362640-D2	KPB2_RABIT Phosphorylase b kinase regulatory subunit alpha, liver isoform OS=Oryctolagus cuniculus	PHKA2	5.51e-10
ENSBTAP00000044778	PI16_HUMAN Peptidase inhibitor 16 OS=Homo sapiens	PI16	1.16e-11
XP_010977884.1	PIGB_BOVIN GPI mannosyltransferase 3 OS=Bos taurus	PIGB	0
ENSBTAP00000015432	PIGU_CRIGR Phosphatidylinositol glycan anchor biosynthesis class U protein OS=Cricetulus griseus	PIGU	5.61e-08
ENSBTAP00000029455	PINK1_MOUSE Serine/threonine-protein kinase PINK1, mitochondrial OS=Mus musculus	Pink1	0
ENSBTAP00000013851	PITM1_MOUSE Membrane-associated phosphatidylinositol transfer protein 1 OS=Mus musculus	Pitpnm1	3.6e-13
ENSBTAP00000018809	PKNX2_HUMAN Homeobox protein PKNOX2 OS=Homo sapiens	PKNOX2	0
ENSBTAP00000042452-D2	PLD2_BOVIN Phospholipase D2 OS=Bos taurus	PLD2	0
ENSBTAP00000020166	PLD4_HUMAN Phospholipase D4 OS=Homo sapiens	PLD4	7.25e-12
ENSBTAP00000005514	PKHG5_HUMAN Pleckstrin homology domain-containing family G member 5 OS=Homo sapiens	PLEKHG5	0
ENSBTAP00000001674	PLMN_PONAB Plasminogen OS=Pongo abelii	PLG	0.000387313
ENSBTAP00000009171	MYPR_PIG Myelin proteolipid protein OS=Sus scrofa	PLP1	1.21e-05
ENSP00000296440-D3	PLXB2_MOUSE Plexin-B2 OS=Mus musculus	Plxnb2	0
ENSBTAP00000000695	PNOC_BOVIN Prepronociceptin OS=Bos taurus	PNOC	1.76e-06
ENSCAFP00000008839	LIPA1_HUMAN Liprin-alpha-1 OS=Homo sapiens	PPFIA1	0
ENSBTAP00000005615	LIPB2_HUMAN Liprin-beta-2 OS=Homo sapiens	PPFIBP2	0.000119975
ENSP00000381461	PPME1_MOUSE Protein phosphatase methylesterase 1 OS=Mus musculus	Ppme1	9.46e-05
ENSCAFP00000024149-D2	ASPP1_HUMAN Apoptosis-stimulating of p53 protein 1 OS=Homo sapiens	PPP1R13B	2.75e-05
ENSBTAP00000025295	PRD10_PONAB PR domain zinc finger protein 10 OS=Pongo abelii	PRDM10	8.56e-05
ENSCAFP00000003705	PPCEL_RAT Prolyl endopeptidase-like OS=Rattus norvegicus	Prepl	0.00112028
ENSBTAP00000011487	KPCT_RAT Protein kinase C theta type OS=Rattus norvegicus	Prkcq	0
ENSP00000390535-D3	KPCD1_MOUSE Serine/threonine-protein kinase D1 OS=Mus musculus	Prkd1	0
ENSBTAP00000032310	PROS_RAT Vitamin K-dependent protein S OS=Rattus norvegicus	Pros1	0.000106289
ENSBTAP00000012893	TMG3_HUMAN Transmembrane gamma-carboxyglutamic acid protein 3 OS=Homo sapiens	PRRG3	7.37e-05
ENSMUSP00000059668	PRSS8_HUMAN Prostasin OS=Homo sapiens	PRSS8	0.000119856
ENSBTAP00000025391	PSD3_HUMAN PH and SEC7 domain-containing protein 3 OS=Homo sapiens	PSD3	0.000183535
ENSCAFP00000006249	PRS7_MACFA 26S protease regulatory subunit 7 OS=Macaca fascicularis	PSMC2	1.11e-12
ENSBTAP00000018461	PTSS1_RAT Phosphatidylserine synthase 1 OS=Rattus norvegicus	Ptdss1	0
ENSBTAP00000026136	PTN12_HUMAN Tyrosine-protein phosphatase non-receptor type 12 OS=Homo sapiens	PTPN12	1.48e-06
ENSBTAP00000003163	PTPRA_HUMAN Receptor-type tyrosine-protein phosphatase alpha OS=Homo sapiens	PTPRA	0.00089201
ENSBTAP00000056128	PTPRD_MOUSE Receptor-type tyrosine-protein phosphatase delta OS=Mus musculus	Ptprd	0.0031924
ENSBTAP00000022158	PYR1_DICDI Protein PYR1-3 OS=Dictyostelium discoideum	pyr1-3	0
ENSBTAP00000001303	RAB10_CANLF Ras-related protein Rab-10 OS=Canis lupus familiaris	RAB10	6.28e-11
ENSBTAP00000009814	RFIP1_HUMAN Rab11 family-interacting protein 1 OS=Homo sapiens	RAB11FIP1	0.00211666
ENSBTAP00000022068	RFIP3_MOUSE Rab11 family-interacting protein 3 OS=Mus musculus	Rab11fip3	2.86e-08
ENSBTAP00000023671	RAB14_PONAB Ras-related protein Rab-14 OS=Pongo abelii	RAB14	5.06e-09
ENSCAFP00000031366	RAB34_MOUSE Ras-related protein Rab-34 OS=Mus musculus	Rab34	0
ENSCAFP00000016620	RABL3_XENTR Rab-like protein 3 OS=Xenopus tropicalis	rabl3	2.29e-06
ENSCAFP00000010173	RD21L_AILME Double-strand-break repair protein rad21-like protein 1 OS=Ailuropoda melanoleuca	RAD21L1	0.00306527
ENSBTAP00000052497	RAI14_HUMAN Ankycorbin OS=Homo sapiens	RAI14	2.3e-12
ENSBTAP00000033902	RGPS1_MOUSE Ras-specific guanine nucleotide-releasing factor RalGPS1 OS=Mus musculus	Ralgps1	5.88e-08
ENSBTAP00000044100	GRP1_XENLA RAS guanyl-releasing protein 1 OS=Xenopus laevis	rasgrp1	3.1e-08
ENSBTAP00000042303	GRP4_RAT RAS guanyl-releasing protein 4 OS=Rattus norvegicus	Rasgrp4	0.00108825
ENSBTAP00000022612	HOIL1_MOUSE RanBP-type and C3HC4-type zinc finger-containing protein 1 OS=Mus musculus	Rbck1	0.00108568
ENSBTAP00000003758	RBM5_BOVIN RNA-binding protein 5 OS=Bos taurus	RBM5	0
ENSBTAP00000006826	RBMS1_RAT RNA-binding motif, single-stranded-interacting protein 1 OS=Rattus norvegicus	Rbms1	0
ENSBTAP00000014992	SUH_BOVIN Recombining binding protein suppressor of hairless OS=Bos taurus	RBPJ	0
ENSMUSP00000130004-D66	REPI1_BOVIN Replication initiator 1 OS=Bos taurus	REPIN1	2.81e-12
ENSBTAP00000023492	RFX2_MACFA DNA-binding protein RFX2 OS=Macaca fascicularis	RFX2	7.45e-09
ENSCAFP00000023049	RGS7_HUMAN Regulator of G-protein signaling 7 OS=Homo sapiens	RGS7	2.28e-10
ENSCAFP00000029033	RHBL1_RAT Rhomboid-related protein 1 (Fragment) OS=Rattus norvegicus	Rhbdl1	0.000306134
ENSCAFP00000003824	RHOQ_MOUSE Rho-related GTP-binding protein RhoQ OS=Mus musculus	Rhoq	1.13e-11
ENSBTAP00000054150	RIPK2_MOUSE Receptor-interacting serine/threonine-protein kinase 2 OS=Mus musculus	Ripk2	2.76e-13
ENSBTAP00000053642	RNF31_MOUSE E3 ubiquitin-protein ligase RNF31 OS=Mus musculus	Rnf31	0.00138962
ENSBTAP00000035571	RNF5_MOUSE E3 ubiquitin-protein ligase RNF5 OS=Mus musculus	Rnf5	0.00014391
XP_010973184.1	AMPB_RAT Aminopeptidase B OS=Rattus norvegicus	Rnpep	0.000321923
XP_010988545.1	RPGR1_MOUSE X-linked retinitis pigmentosa GTPase regulator-interacting protein 1 OS=Mus musculus	Rpgrip1	0.00202177
ENSBTAP00000053740	RRBP1_CANLF Ribosome-binding protein 1 OS=Canis lupus familiaris	RRBP1	0
ENSBTAP00000031853	RUVB2_MOUSE RuvB-like 2 OS=Mus musculus	Ruvbl2	1.76e-08
ENSBTAP00000028633	ARRS_PIG S-arrestin OS=Sus scrofa	SAG	5.23e-12
XP_010997343.1	SAP25_MOUSE Histone deacetylase complex subunit SAP25 OS=Mus musculus	Sap25	0.00283146
ENSBTAP00000025104	SCAF8_MOUSE Protein SCAF8 OS=Mus musculus	Scaf8	0.00183468
XP_010973332.1	SCAM2_HUMAN Secretory carrier-associated membrane protein 2 OS=Homo sapiens	SCAMP2	0
ENSBTAP00000043704	SCAPE_HUMAN S phase cyclin A-associated protein in the endoplasmic reticulum OS=Homo sapiens	SCAPER	1.33e-15
XP_010975977.1	SCLT1_RAT Sodium channel and clathrin linker 1 OS=Rattus norvegicus	Sclt1	2.67e-11
ENSBTAP00000002134	SCML4_MOUSE Sex comb on midleg-like protein 4 OS=Mus musculus	Scml4	2.93e-06
XP_010973115.1-D5	SCNAA_CANLF Sodium channel protein type 10 subunit alpha OS=Canis lupus familiaris	SCN10A	0
XP_010973115.1-D9	SCNBA_RAT Sodium channel protein type 11 subunit alpha OS=Rattus norvegicus	Scn11a	0
ENSMUSP00000107985-D6	SCN1A_HUMAN Sodium channel protein type 1 subunit alpha OS=Homo sapiens	SCN1A	0
ENSP00000368411	SCNND_PANTR Amiloride-sensitive sodium channel subunit delta OS=Pan troglodytes	SCNN1D	0.000130818
ENSCAFP00000025652	RISC_HUMAN Retinoid-inducible serine carboxypeptidase OS=Homo sapiens	SCPEP1	8.02e-06
ENSBTAP00000054678	SDC4_PIG Syndecan-4 OS=Sus scrofa	SDC4	3.36e-05
ENSP00000451131	SEC_ARATH Probable UDP-N-acetylglucosamine--peptide N-acetylglucosaminyltransferase SEC OS=Arabidopsis thaliana	SEC	1.27e-07
ENSCAFP00000028228	S14L1_HUMAN SEC14-like protein 1 OS=Homo sapiens	SEC14L1	2.31e-14
ENSBTAP00000009785-D2	S23IP_MOUSE SEC23-interacting protein OS=Mus musculus	Sec23ip	0
ENSCAFP00000022350	LYAM2_CANLF E-selectin OS=Canis lupus familiaris	SELE	0
ENSBTAP00000043264	SENP1_HUMAN Sentrin-specific protease 1 OS=Homo sapiens	SENP1	3.94e-10
ENSCAFP00000001296	SEPT8_BOVIN Septin-8 OS=Bos taurus	SEPT8	2.07e-05
XP_010987905.1	SESN3_HUMAN Sestrin-3 OS=Homo sapiens	SESN3	0
ENSBTAP00000042237	SGOL2_MOUSE Shugoshin-like 2 OS=Mus musculus	Sgol2	1.79e-11
ENSP00000269886-D2	SH3G2_CHICK Endophilin-A1 OS=Gallus gallus	SH3GL2	3.22e-15
ENSCAFP00000029646-D2	SHLB1_RAT Endophilin-B1 OS=Rattus norvegicus	Sh3glb1	0
ENSBTAP00000014049	SHLB2_RAT Endophilin-B2 OS=Rattus norvegicus	Sh3glb2	1.8e-11
XP_010985423.1-D2	SPD2B_MOUSE SH3 and PX domain-containing protein 2B OS=Mus musculus	Sh3pxd2b	6.62e-06
ENSBTAP00000041818	SHAN2_HUMAN SH3 and multiple ankyrin repeat domains protein 2 OS=Homo sapiens	SHANK2	5.25e-13
ENSBTAP00000015112	SHC1_RAT SHC-transforming protein 1 OS=Rattus norvegicus	Shc1	0
ENSCAFP00000022963	SIN3A_MOUSE Paired amphipathic helix protein Sin3a OS=Mus musculus	Sin3a	0
ENSCAFP00000024619-D2	SI1L2_MOUSE Signal-induced proliferation-associated 1-like protein 2 OS=Mus musculus	Sipa1l2	0
ENSBTAP00000038997	S12A7_HUMAN Solute carrier family 12 member 7 OS=Homo sapiens	SLC12A7	4.22e-12
ENSMUSP00000031868-D2	S13A1_HUMAN Solute carrier family 13 member 1 OS=Homo sapiens	SLC13A1	0
ENSBTAP00000005822	S15A1_MOUSE Solute carrier family 15 member 1 OS=Mus musculus	Slc15a1	0.00168723
ENSBTAP00000003424	NPT3_MOUSE Sodium-dependent phosphate transport protein 3 OS=Mus musculus	Slc17a2	8.33e-07
ENSBTAP00000004912	CMC1_PONAB Calcium-binding mitochondrial carrier protein Aralar1 OS=Pongo abelii	SLC25A12	0.000108521
XP_010996486.1	S29A1_HUMAN Equilibrative nucleoside transporter 1 OS=Homo sapiens	SLC29A1	5.37e-09
ENSBTAP00000054408	NPT2C_MOUSE Sodium-dependent phosphate transport protein 2C OS=Mus musculus	Slc34a3	0
ENSBTAP00000023868	S4A8_HUMAN Electroneutral sodium bicarbonate exchanger 1 OS=Homo sapiens	SLC4A8	0
ENSBTAP00000029024	B3A4_HUMAN Anion exchange protein 4 OS=Homo sapiens	SLC4A9	0
XP_010975989.1	XCT_MOUSE Cystine/glutamate transporter OS=Mus musculus	Slc7a11	3.43e-06
ENSBTAP00000026117	SO1C1_MOUSE Solute carrier organic anion transporter family member 1C1 OS=Mus musculus	Slco1c1	0
ENSBTAP00000009982-D2	SMAD1_COTJA Mothers against decapentaplegic homolog 1 OS=Coturnix coturnix japonica	SMAD1	0
ENSBTAP00000028141	SMYD1_HUMAN Histone-lysine N-methyltransferase SMYD1 OS=Homo sapiens	SMYD1	0
ENSBTAP00000031592	SNX14_DANRE Sorting nexin-14 OS=Danio rerio	snx14	1.63e-11
ENSBTAP00000033754	SNX27_RAT Sorting nexin-27 OS=Rattus norvegicus	Snx27	1.98e-06
ENSBTAP00000014975	SNX31_HUMAN Sorting nexin-31 OS=Homo sapiens	SNX31	0.00171767
ENSBTAP00000019149	VINEX_HUMAN Vinexin OS=Homo sapiens	SORBS3	0
ENSCAFP00000027135	ISK7_HUMAN Serine protease inhibitor Kazal-type 7 OS=Homo sapiens	SPINK7	0.00226222
ENSBTAP00000025918	SPRE2_MOUSE Sprouty-related, EVH1 domain-containing protein 2 OS=Mus musculus	Spred2	0
ENSCAFP00000015022	SRGP2_DANRE SLIT-ROBO Rho GTPase-activating protein 2 OS=Danio rerio	srgap2	0
ENSBTAP00000023784	SIA8B_HUMAN Alpha-2,8-sialyltransferase 8B OS=Homo sapiens	ST8SIA2	0.000224015
ENSBTAP00000034715	STA5A_HUMAN Signal transducer and activator of transcription 5A OS=Homo sapiens	STAT5A	0
ENSBTAP00000005418	STKL1_MOUSE Serine/threonine kinase-like domain-containing protein STKLD1 OS=Mus musculus	Stkld1	0
ENSBTAP00000051279	STRAA_HUMAN STE20-related kinase adapter protein alpha OS=Homo sapiens	STRADA	0.0030135
ENSP00000358918	SUFU_HUMAN Suppressor of fused homolog OS=Homo sapiens	SUFU	0
XP_010997163.1	SULF2_HUMAN Extracellular sulfatase Sulf-2 OS=Homo sapiens	SULF2	0.000106058
ENSBTAP00000004813	SUN1_HUMAN SUN domain-containing protein 1 OS=Homo sapiens	SUN1	0
ENSBTAP00000004584	SYNE3_MOUSE Nesprin-3 OS=Mus musculus	Syne3	2.24e-08
ENSBTAP00000020561	SYPH_BOVIN Synaptophysin OS=Bos taurus	SYP	3.79e-05
XP_010980233.1	SYT10_MOUSE Synaptotagmin-10 OS=Mus musculus	Syt10	1.81e-06
XP_010997787.1-D2	SYT11_MOUSE Synaptotagmin-11 OS=Mus musculus	Syt11	1.89e-11
ENSBTAP00000006622	TAL1_DANRE T-cell acute lymphocytic leukemia protein 1 homolog OS=Danio rerio	tal1	0.000601904
ENSBTAP00000013738	TBK1_HUMAN Serine/threonine-protein kinase TBK1 OS=Homo sapiens	TBK1	0
ENSBTAP00000023312	TBX20_XENTR T-box transcription factor TBX20 OS=Xenopus tropicalis	tbx20	0.000887322
ENSBTAP00000029107	TCEA2_BOVIN Transcription elongation factor A protein 2 OS=Bos taurus	TCEA2	4.13e-07
ENSCAFP00000001404	TF7L2_MOUSE Transcription factor 7-like 2 OS=Mus musculus	Tcf7l2	0
ENSBTAP00000021646	TEX11_MOUSE Testis-expressed sequence 11 protein OS=Mus musculus	Tex11	0.00153362
ENSBTAP00000042644	TFB1M_HUMAN Dimethyladenosine transferase 1, mitochondrial OS=Homo sapiens	TFB1M	9.78e-05
XP_010998417.1	TMC2_HUMAN Transmembrane channel-like protein 2 OS=Homo sapiens	TMC2	3.68e-07
ENSBTAP00000026728	TMC4_RAT Transmembrane channel-like protein 4 OS=Rattus norvegicus	Tmc4	0
XP_010974305.1	MKS3_HUMAN Meckelin OS=Homo sapiens	TMEM67	5.17e-07
ENSBTAP00000028678	TMPSD_HUMAN Transmembrane protease serine 13 OS=Homo sapiens	TMPRSS13	9.4e-07
ENSBTAP00000012036	TMPS3_HUMAN Transmembrane protease serine 3 OS=Homo sapiens	TMPRSS3	0
ENSBTAP00000011881	TMTC4_MOUSE Transmembrane and TPR repeat-containing protein 4 OS=Mus musculus	Tmtc4	4.9e-10
ENSBTAP00000000557	TNAP3_MACFA Tumor necrosis factor alpha-induced protein 3 OS=Macaca fascicularis	TNFAIP3	2.2e-11
ENSBTAP00000054671	TNNI2_COTJA Troponin I, fast skeletal muscle OS=Coturnix coturnix japonica	TNNI2	2.85e-06
ENSBTAP00000008420	TNNT1_BOVIN Troponin T, slow skeletal muscle OS=Bos taurus	TNNT1	0
ENSBTAP00000020205	TPC2_HUMAN Two pore calcium channel protein 2 OS=Homo sapiens	TPCN2	9.15e-12
ENSBTAP00000054057-D6	TRI11_MOUSE E3 ubiquitin-protein ligase TRIM11 OS=Mus musculus	Trim11	3.73e-09
ENSCAFP00000009118-D3	RO52_MOUSE E3 ubiquitin-protein ligase TRIM21 OS=Mus musculus	Trim21	0.00178294
ENSP00000346916-D12	RO52_MOUSE E3 ubiquitin-protein ligase TRIM21 OS=Mus musculus	Trim21	0.000877382
ENSCAFP00000034402	TRI46_HUMAN Tripartite motif-containing protein 46 OS=Homo sapiens	TRIM46	0.000124422
ENSCAFP00000009118	TRI68_HUMAN E3 ubiquitin-protein ligase TRIM68 OS=Homo sapiens	TRIM68	5.66e-08
ENSP00000040877	TRM3_YEAST tRNA (guanosine(18)-2'-O)-methyltransferase OS=Saccharomyces cerevisiae (strain ATCC 204508 / S288c)	TRM3	0
ENSBTAP00000026476	TRM2B_DANRE tRNA (uracil(54)-C(5))-methyltransferase homolog-B OS=Danio rerio	trmt2b	4.11e-12
ENSMUSP00000057640	TRPC1_RABIT Short transient receptor potential channel 1 OS=Oryctolagus cuniculus	TRPC1	4.54e-10
ENSCAFP00000032167	TSN13_BOVIN Tetraspanin-13 OS=Bos taurus	TSPAN13	0.00297512
ENSBTAP00000018281	TSN9_HUMAN Tetraspanin-9 OS=Homo sapiens	TSPAN9	1.73e-13
ENSBTAP00000045433	TT21A_MOUSE Tetratricopeptide repeat protein 21A OS=Mus musculus	Ttc21a	0
ENSCAFP00000015095	TTC3_HUMAN E3 ubiquitin-protein ligase TTC3 OS=Homo sapiens	TTC3	7.68e-09
ENSBTAP00000013931-D3	THIO_CHICK Thioredoxin OS=Gallus gallus	TXN	0.000113148
ENSBTAP00000053996	TRXR1_PIG Thioredoxin reductase 1, cytoplasmic OS=Sus scrofa	TXNRD1	2.99e-06
ENSBTAP00000001118	UBS3B_HUMAN Ubiquitin-associated and SH3 domain-containing protein B OS=Homo sapiens	UBASH3B	0
XP_010992727.1-D2	UBXN7_HUMAN UBX domain-containing protein 7 OS=Homo sapiens	UBXN7	4.73e-06
ENSBTAP00000054787	UBP34_HUMAN Ubiquitin carboxyl-terminal hydrolase 34 OS=Homo sapiens	USP34	1.41e-12
ENSBTAP00000011820	UBP49_MOUSE Ubiquitin carboxyl-terminal hydrolase 49 OS=Mus musculus	Usp49	1.28e-06
ENSBTAP00000007026	VEGFA_CAVPO Vascular endothelial growth factor A OS=Cavia porcellus	VEGFA	0
XP_010987894.1-D2	WASF1_MOUSE Wiskott-Aldrich syndrome protein family member 1 OS=Mus musculus	Wasf1	3.33e-16
ENSBTAP00000022259	WFDC3_MOUSE WAP four-disulfide core domain protein 3 OS=Mus musculus	Wfdc3	0.000232841
ENSBTAP00000026519	WNK4_RAT Serine/threonine-protein kinase WNK4 OS=Rattus norvegicus	Wnk4	0
ENSBTAP00000013664	XPP1_HUMAN Xaa-Pro aminopeptidase 1 OS=Homo sapiens	XPNPEP1	0.000203857
ENSCAFP00000002792	XPO5_DICDI Exportin-5 OS=Dictyostelium discoideum	xpo5	0
ENSBTAP00000035972	YIPF2_HUMAN Protein YIPF2 OS=Homo sapiens	YIPF2	6.72e-13
ENSBTAP00000056325	ZBT8A_BOVIN Zinc finger and BTB domain-containing protein 8A OS=Bos taurus	ZBTB8A	0
ENSBTAP00000010589	ZDH15_RAT Palmitoyltransferase ZDHHC15 OS=Rattus norvegicus	Zdhhc15	0
ENSBTAP00000056378	ZDH18_HUMAN Palmitoyltransferase ZDHHC18 OS=Homo sapiens	ZDHHC18	0
ENSBTAP00000050696	ZFP91_HUMAN E3 ubiquitin-protein ligase ZFP91 OS=Homo sapiens	ZFP91	2.82e-09
ENSBTAP00000001004	ZFR_RAT Zinc finger RNA-binding protein OS=Rattus norvegicus	Zfr	0
XP_010989865.1	Z280D_MOUSE Zinc finger protein 280D OS=Mus musculus	Znf280d	0.000348433
ENSCAFP00000020859	Z385D_HUMAN Zinc finger protein 385D OS=Homo sapiens	ZNF385D	9.45e-05
ENSMUSP00000109036	ZN711_MOUSE Zinc finger protein 711 OS=Mus musculus	Znf711	0.00163657
ENSBTAP00000052067-D153	ZN746_BOVIN Zinc finger protein 746 OS=Bos taurus	ZNF746	0
ENSCAFP00000000026-D121	ZNF91_HUMAN Zinc finger protein 91 OS=Homo sapiens	ZNF91	0
ENSBTAP00000038188	ZRAB3_HUMAN DNA annealing helicase and endonuclease ZRANB3 OS=Homo sapiens	ZRANB3	5.38e-08
ENSCAFP00000005538	ZY11B_MOUSE Protein zyg-11 homolog B OS=Mus musculus	Zyg11b	4.44e-16
